# Supplementary material for: A new stochastic diffusion model for influence maximization in social networks
Source: Sci Rep. 2023 Apr 14;13:6122. doi: 10.1038/s41598-023-33010-8 (PMC10104855; doi:10.1038/s41598-023-33010-8)
Supplement: Supplementary file 1 — Supplementary Information. [file 41598_2023_33010_MOESM1_ESM.zip]

Archive with 8 entries (7 files):
- Stochastic test networks/
- Stochastic test networks/BA-SG.txt
- Stochastic test networks/Ca-cit-HepPh .txt
- Stochastic test networks/Dataset-info.txt
- Stochastic test networks/Facebook-wosn-wall.txt
- Stochastic test networks/Munmun_Digg_reply.txt
- Stochastic test networks/Slashdot-threads.txt
- Stochastic test networks/WS-SG.txt
