# Supplementary material for: A new stochastic diffusion model for influence maximization in social networks
Source: Sci Rep. 2023 Apr 14;13:6122. doi: 10.1038/s41598-023-33010-8 (PMC10104855; doi:10.1038/s41598-023-33010-8)
Supplement: Supplementary file 1 — Supplementary Information. [file 41598_2023_33010_MOESM1_ESM.zip › Stochastic test networks/BA-SG.txt]

2	1
5	1
6	1
7	1
8	1
11	1
12	1
24	1
29	1
31	1
39	1
52	1
62	1
66	1
68	1
78	1
85	1
111	1
116	1
134	1
150	1
151	1
152	1
187	1
278	1
330	1
336	1
360	1
362	1
373	1
415	1
427	1
496	1
498	1
525	1
564	1
583	1
595	1
639	1
695	1
704	1
803	1
833	1
855	1
925	1
984	1
1080	1
1164	1
1205	1
1235	1
1287	1
1379	1
1494	1
1677	1
1700	1
1809	1
1886	1
1923	1
2096	1
2262	1
2286	1
2364	1
2390	1
2470	1
2565	1
2607	1
2637	1
2649	1
2657	1
2660	1
2761	1
2841	1
2851	1
2946	1
3003	1
3033	1
3069	1
3140	1
3157	1
3246	1
3348	1
3440	1
3444	1
3504	1
3581	1
3622	1
3738	1
3977	1
4061	1
4184	1
4315	1
4426	1
4512	1
4738	1
4827	1
4865	1
4869	1
5020	1
5067	1
5106	1
5285	1
5587	1
5591	1
5603	1
5666	1
5686	1
5741	1
5953	1
6106	1
6117	1
6511	1
6518	1
7214	1
7254	1
7716	1
8009	1
8015	1
8103	1
8139	1
8236	1
8457	1
8562	1
8782	1
8794	1
8864	1
8968	1
9146	1
9626	1
9723	1
1	2
4	2
6	2
7	2
9	2
10	2
12	2
20	2
41	2
53	2
56	2
84	2
91	2
130	2
131	2
152	2
169	2
170	2
228	2
235	2
246	2
282	2
305	2
329	2
350	2
355	2
365	2
424	2
435	2
482	2
488	2
584	2
593	2
662	2
714	2
722	2
800	2
819	2
866	2
920	2
940	2
958	2
989	2
1001	2
1041	2
1048	2
1050	2
1069	2
1080	2
1105	2
1142	2
1163	2
1224	2
1227	2
1232	2
1300	2
1340	2
1565	2
1659	2
1722	2
1794	2
1817	2
1894	2
1989	2
2050	2
2083	2
2125	2
2300	2
2309	2
2339	2
2345	2
2506	2
2512	2
2521	2
2578	2
2627	2
2657	2
2722	2
2757	2
2994	2
3002	2
3129	2
3422	2
3437	2
3455	2
3634	2
3721	2
3732	2
3820	2
3937	2
4069	2
4137	2
4169	2
4317	2
4353	2
4672	2
4736	2
4763	2
4806	2
4967	2
5102	2
5152	2
5235	2
5295	2
5391	2
5406	2
5448	2
5641	2
5721	2
6349	2
6674	2
6867	2
7006	2
7131	2
7499	2
7500	2
7641	2
8105	2
8135	2
9046	2
9156	2
9171	2
9187	2
9217	2
9261	2
9285	2
9455	2
9699	2
4	3
8	3
9	3
11	3
15	3
17	3
47	3
48	3
49	3
51	3
52	3
54	3
81	3
82	3
90	3
110	3
130	3
145	3
155	3
156	3
163	3
171	3
176	3
178	3
185	3
205	3
211	3
237	3
246	3
248	3
260	3
288	3
304	3
309	3
319	3
374	3
376	3
418	3
419	3
459	3
652	3
675	3
687	3
694	3
708	3
709	3
759	3
878	3
908	3
940	3
959	3
1003	3
1036	3
1050	3
1200	3
1226	3
1245	3
1310	3
1374	3
1393	3
1459	3
1478	3
1551	3
1564	3
1573	3
1647	3
1757	3
1795	3
1831	3
1839	3
1853	3
1900	3
2069	3
2126	3
2140	3
2195	3
2199	3
2212	3
2345	3
2358	3
2472	3
2501	3
2546	3
2547	3
2549	3
2566	3
2577	3
2644	3
2669	3
2755	3
2838	3
2972	3
3005	3
3102	3
3281	3
3285	3
3296	3
3318	3
3520	3
3555	3
3612	3
3985	3
4030	3
4101	3
4138	3
4211	3
4239	3
4314	3
4416	3
4422	3
4542	3
4591	3
4616	3
4659	3
4675	3
4901	3
4920	3
4934	3
4945	3
5059	3
5236	3
5446	3
5605	3
5693	3
5893	3
6034	3
6235	3
6357	3
6394	3
6446	3
6481	3
6504	3
6548	3
6601	3
6634	3
6759	3
6783	3
7102	3
7117	3
7257	3
7409	3
7472	3
7486	3
7635	3
7776	3
7832	3
7846	3
8035	3
8104	3
8136	3
8137	3
8372	3
8542	3
8763	3
8788	3
8903	3
8911	3
9148	3
9214	3
9233	3
9400	3
9509	3
9618	3
9631	3
9676	3
9802	3
9814	3
9986	3
2	4
3	4
6	4
7	4
9	4
10	4
12	4
14	4
15	4
19	4
20	4
21	4
25	4
32	4
40	4
45	4
53	4
57	4
81	4
84	4
85	4
99	4
101	4
118	4
126	4
137	4
140	4
142	4
143	4
150	4
157	4
162	4
169	4
175	4
178	4
182	4
186	4
192	4
195	4
198	4
201	4
231	4
252	4
262	4
265	4
270	4
272	4
278	4
293	4
313	4
317	4
322	4
327	4
367	4
371	4
418	4
421	4
441	4
477	4
484	4
505	4
559	4
592	4
594	4
599	4
602	4
604	4
607	4
630	4
651	4
665	4
697	4
736	4
793	4
805	4
832	4
837	4
849	4
853	4
854	4
870	4
880	4
896	4
897	4
924	4
979	4
989	4
1002	4
1033	4
1035	4
1052	4
1060	4
1099	4
1159	4
1183	4
1205	4
1228	4
1241	4
1246	4
1262	4
1284	4
1379	4
1395	4
1398	4
1424	4
1463	4
1498	4
1500	4
1505	4
1572	4
1578	4
1695	4
1747	4
1759	4
1768	4
1907	4
1914	4
1922	4
1956	4
1967	4
2066	4
2134	4
2147	4
2150	4
2158	4
2162	4
2166	4
2206	4
2209	4
2293	4
2331	4
2384	4
2445	4
2475	4
2529	4
2564	4
2584	4
2597	4
2642	4
2737	4
2750	4
2788	4
2831	4
2845	4
2926	4
2996	4
3009	4
3026	4
3071	4
3154	4
3169	4
3172	4
3189	4
3194	4
3227	4
3248	4
3280	4
3281	4
3314	4
3430	4
3499	4
3500	4
3554	4
3609	4
3642	4
3660	4
3679	4
3730	4
3732	4
3748	4
3933	4
3973	4
4006	4
4051	4
4055	4
4073	4
4078	4
4089	4
4237	4
4309	4
4324	4
4344	4
4350	4
4419	4
4458	4
4460	4
4471	4
4498	4
4530	4
4587	4
4619	4
4667	4
4687	4
4838	4
4863	4
4866	4
4877	4
5095	4
5191	4
5291	4
5350	4
5376	4
5608	4
5620	4
5627	4
5790	4
5909	4
5973	4
6009	4
6028	4
6095	4
6138	4
6152	4
6213	4
6254	4
6316	4
6418	4
6579	4
6744	4
6904	4
6954	4
6967	4
7057	4
7076	4
7213	4
7262	4
7320	4
7378	4
7446	4
7469	4
7497	4
7540	4
7555	4
7577	4
7656	4
7662	4
7747	4
7881	4
7888	4
8048	4
8102	4
8152	4
8333	4
8394	4
8417	4
8468	4
8559	4
8587	4
9036	4
9045	4
9129	4
9277	4
9356	4
9432	4
9457	4
9535	4
9688	4
9838	4
9926	4
9929	4
1	5
6	5
8	5
10	5
11	5
12	5
14	5
16	5
18	5
22	5
27	5
29	5
30	5
34	5
36	5
43	5
53	5
90	5
95	5
126	5
142	5
144	5
182	5
189	5
192	5
194	5
203	5
244	5
247	5
265	5
272	5
273	5
291	5
299	5
342	5
348	5
353	5
378	5
407	5
412	5
443	5
516	5
524	5
566	5
595	5
605	5
751	5
782	5
801	5
833	5
845	5
854	5
861	5
877	5
932	5
1042	5
1071	5
1135	5
1150	5
1173	5
1261	5
1316	5
1341	5
1363	5
1378	5
1381	5
1421	5
1473	5
1489	5
1537	5
1551	5
1560	5
1578	5
1764	5
1813	5
1903	5
2041	5
2145	5
2342	5
2357	5
2423	5
2462	5
2571	5
2863	5
2905	5
2921	5
2941	5
3022	5
3031	5
3281	5
3316	5
3382	5
3448	5
3451	5
3475	5
3490	5
3574	5
3587	5
3622	5
3639	5
3720	5
3870	5
3943	5
4092	5
4111	5
4220	5
4243	5
4281	5
4448	5
4493	5
4520	5
4567	5
4592	5
4911	5
4986	5
5064	5
5069	5
5140	5
5157	5
5171	5
5222	5
5311	5
5329	5
5566	5
5765	5
5767	5
5845	5
5866	5
6039	5
6066	5
6200	5
6201	5
6223	5
6232	5
6236	5
6365	5
6522	5
6635	5
6654	5
6750	5
6977	5
7005	5
7029	5
7177	5
7261	5
7265	5
7505	5
7658	5
7690	5
7760	5
7850	5
7852	5
8061	5
8096	5
8222	5
8827	5
8961	5
9026	5
9034	5
9342	5
9380	5
9408	5
9436	5
9517	5
9605	5
1	6
2	6
4	6
5	6
6	6
7	6
9	6
10	6
11	6
14	6
16	6
20	6
23	6
24	6
25	6
26	6
27	6
28	6
30	6
33	6
46	6
47	6
48	6
55	6
56	6
62	6
64	6
65	6
70	6
71	6
72	6
75	6
82	6
90	6
105	6
111	6
133	6
136	6
138	6
142	6
158	6
161	6
175	6
177	6
183	6
189	6
192	6
196	6
200	6
219	6
227	6
240	6
250	6
257	6
265	6
282	6
289	6
292	6
298	6
299	6
336	6
341	6
348	6
396	6
400	6
429	6
450	6
454	6
469	6
478	6
542	6
544	6
572	6
596	6
598	6
633	6
664	6
763	6
814	6
827	6
845	6
847	6
882	6
904	6
947	6
965	6
1095	6
1110	6
1129	6
1138	6
1146	6
1204	6
1207	6
1226	6
1246	6
1374	6
1385	6
1406	6
1446	6
1491	6
1582	6
1605	6
1614	6
1670	6
1730	6
1752	6
1789	6
1851	6
1882	6
1904	6
1906	6
1918	6
1953	6
1972	6
1991	6
2004	6
2068	6
2070	6
2209	6
2253	6
2263	6
2300	6
2335	6
2438	6
2452	6
2465	6
2497	6
2514	6
2554	6
2687	6
2732	6
2736	6
2856	6
2870	6
2878	6
2883	6
2977	6
3045	6
3047	6
3049	6
3143	6
3218	6
3234	6
3250	6
3255	6
3263	6
3310	6
3342	6
3379	6
3388	6
3406	6
3490	6
3539	6
3601	6
3628	6
3666	6
3694	6
3792	6
3798	6
3841	6
3871	6
3912	6
3917	6
3965	6
3980	6
4029	6
4111	6
4147	6
4175	6
4272	6
4312	6
4352	6
4444	6
4453	6
4497	6
4548	6
4568	6
4707	6
4815	6
4826	6
4850	6
4891	6
5108	6
5149	6
5201	6
5220	6
5238	6
5301	6
5417	6
5441	6
5443	6
5453	6
5482	6
5721	6
5737	6
5739	6
5741	6
5753	6
5803	6
5817	6
5932	6
5952	6
5992	6
6019	6
6076	6
6201	6
6383	6
6419	6
6448	6
6505	6
6599	6
6661	6
6738	6
6778	6
6857	6
6918	6
6937	6
6976	6
7158	6
7163	6
7292	6
7315	6
7359	6
7374	6
7442	6
7553	6
7566	6
7576	6
7648	6
7758	6
7772	6
7925	6
7999	6
8044	6
8106	6
8127	6
8210	6
8244	6
8326	6
8352	6
8417	6
8675	6
8707	6
8773	6
8860	6
8877	6
8905	6
9067	6
9130	6
9183	6
9202	6
9292	6
9375	6
9461	6
9543	6
9558	6
9679	6
9713	6
9740	6
9765	6
9808	6
9875	6
9914	6
1	7
2	7
4	7
6	7
7	7
8	7
10	7
11	7
13	7
15	7
17	7
19	7
20	7
27	7
29	7
32	7
35	7
36	7
39	7
40	7
42	7
50	7
51	7
52	7
53	7
61	7
69	7
74	7
89	7
96	7
102	7
108	7
120	7
122	7
127	7
129	7
135	7
160	7
167	7
171	7
173	7
197	7
204	7
217	7
258	7
274	7
276	7
281	7
294	7
298	7
301	7
308	7
313	7
316	7
318	7
335	7
361	7
379	7
390	7
393	7
420	7
428	7
457	7
459	7
462	7
465	7
473	7
476	7
478	7
494	7
505	7
524	7
553	7
554	7
560	7
565	7
623	7
647	7
658	7
662	7
672	7
674	7
699	7
734	7
738	7
757	7
775	7
803	7
805	7
812	7
815	7
819	7
873	7
879	7
882	7
914	7
992	7
997	7
1014	7
1055	7
1101	7
1124	7
1134	7
1170	7
1197	7
1206	7
1210	7
1250	7
1277	7
1329	7
1332	7
1383	7
1488	7
1517	7
1540	7
1564	7
1577	7
1638	7
1678	7
1692	7
1694	7
1701	7
1702	7
1889	7
1905	7
1980	7
1995	7
2031	7
2038	7
2117	7
2124	7
2142	7
2203	7
2220	7
2230	7
2232	7
2240	7
2251	7
2253	7
2267	7
2340	7
2475	7
2493	7
2522	7
2579	7
2666	7
2669	7
2725	7
2803	7
2814	7
2829	7
2909	7
2968	7
3123	7
3185	7
3186	7
3276	7
3292	7
3319	7
3358	7
3380	7
3392	7
3397	7
3400	7
3463	7
3599	7
3648	7
3669	7
3736	7
3836	7
3859	7
3883	7
3898	7
3921	7
4131	7
4134	7
4145	7
4156	7
4167	7
4202	7
4264	7
4331	7
4349	7
4419	7
4443	7
4461	7
4479	7
4482	7
4506	7
4514	7
4565	7
4622	7
4672	7
4681	7
4712	7
4740	7
4975	7
4980	7
5010	7
5026	7
5084	7
5175	7
5180	7
5223	7
5228	7
5241	7
5256	7
5269	7
5271	7
5277	7
5343	7
5397	7
5430	7
5511	7
5568	7
5629	7
5650	7
5687	7
5710	7
5719	7
5868	7
5873	7
5941	7
5981	7
6008	7
6038	7
6102	7
6173	7
6204	7
6221	7
6321	7
6379	7
6398	7
6421	7
6485	7
6514	7
6552	7
6664	7
6730	7
6766	7
6899	7
6902	7
6932	7
6946	7
6954	7
6972	7
7012	7
7025	7
7029	7
7104	7
7105	7
7315	7
7556	7
7608	7
7610	7
7656	7
7775	7
7845	7
7920	7
7924	7
7928	7
7956	7
8155	7
8163	7
8190	7
8215	7
8246	7
8456	7
8652	7
8973	7
9005	7
9007	7
9012	7
9038	7
9333	7
9463	7
9548	7
9708	7
9735	7
9820	7
9860	7
9895	7
1	8
3	8
5	8
7	8
8	8
9	8
13	8
14	8
17	8
18	8
19	8
21	8
25	8
26	8
29	8
32	8
33	8
35	8
37	8
54	8
56	8
58	8
60	8
61	8
62	8
63	8
73	8
75	8
83	8
86	8
99	8
104	8
105	8
112	8
115	8
120	8
130	8
133	8
144	8
151	8
160	8
161	8
166	8
173	8
188	8
274	8
307	8
312	8
313	8
340	8
347	8
352	8
373	8
382	8
408	8
426	8
469	8
483	8
522	8
531	8
609	8
610	8
644	8
646	8
680	8
699	8
742	8
754	8
761	8
892	8
937	8
951	8
1002	8
1018	8
1027	8
1049	8
1117	8
1125	8
1148	8
1185	8
1201	8
1207	8
1214	8
1219	8
1315	8
1390	8
1392	8
1393	8
1394	8
1413	8
1503	8
1533	8
1540	8
1549	8
1628	8
1656	8
1666	8
1672	8
1676	8
1689	8
1723	8
1737	8
1783	8
1798	8
1802	8
1826	8
1835	8
1959	8
1998	8
2028	8
2067	8
2195	8
2226	8
2227	8
2377	8
2412	8
2426	8
2428	8
2450	8
2461	8
2577	8
2633	8
2737	8
2748	8
2818	8
2828	8
2833	8
2919	8
2952	8
3003	8
3033	8
3076	8
3096	8
3152	8
3182	8
3282	8
3418	8
3471	8
3549	8
3565	8
3578	8
3641	8
3642	8
3650	8
3683	8
3823	8
3831	8
3934	8
3945	8
3981	8
4020	8
4136	8
4155	8
4238	8
4287	8
4405	8
4439	8
4448	8
4480	8
4571	8
4621	8
4744	8
4765	8
4771	8
4877	8
5018	8
5031	8
5265	8
5282	8
5347	8
5372	8
5428	8
5531	8
5550	8
5579	8
5656	8
5728	8
5770	8
5812	8
5845	8
5891	8
5957	8
5971	8
6021	8
6036	8
6071	8
6098	8
6105	8
6145	8
6333	8
6372	8
6418	8
6490	8
6587	8
6777	8
6820	8
6865	8
6974	8
7188	8
7239	8
7257	8
7261	8
7263	8
7340	8
7347	8
7405	8
7439	8
7440	8
7510	8
7522	8
7641	8
7650	8
7688	8
7694	8
7730	8
7737	8
7777	8
7870	8
7879	8
7881	8
7910	8
8019	8
8024	8
8033	8
8166	8
8209	8
8351	8
8462	8
8519	8
8598	8
8644	8
9015	8
9044	8
9087	8
9175	8
9185	8
9216	8
9375	8
9401	8
9433	8
9634	8
9651	8
9696	8
9850	8
9884	8
9892	8
9931	8
9950	8
2	9
3	9
4	9
6	9
8	9
12	9
13	9
16	9
17	9
18	9
19	9
20	9
22	9
24	9
26	9
29	9
36	9
39	9
41	9
43	9
57	9
58	9
66	9
79	9
81	9
88	9
99	9
116	9
137	9
139	9
147	9
151	9
171	9
174	9
193	9
196	9
199	9
203	9
206	9
225	9
236	9
238	9
245	9
253	9
277	9
283	9
309	9
322	9
325	9
350	9
383	9
424	9
502	9
504	9
506	9
521	9
557	9
584	9
633	9
650	9
676	9
677	9
692	9
699	9
730	9
731	9
800	9
805	9
807	9
852	9
871	9
901	9
908	9
959	9
966	9
1065	9
1078	9
1084	9
1227	9
1238	9
1297	9
1310	9
1404	9
1452	9
1469	9
1506	9
1515	9
1560	9
1574	9
1590	9
1614	9
1638	9
1697	9
1744	9
1844	9
1852	9
1864	9
1984	9
2077	9
2115	9
2130	9
2201	9
2333	9
2442	9
2460	9
2510	9
2512	9
2561	9
2580	9
2587	9
2640	9
2651	9
2668	9
2741	9
2764	9
2927	9
3054	9
3068	9
3095	9
3096	9
3123	9
3128	9
3188	9
3208	9
3246	9
3305	9
3326	9
3333	9
3360	9
3390	9
3441	9
3536	9
3559	9
3583	9
3691	9
3793	9
3846	9
3903	9
3930	9
3948	9
3953	9
3967	9
4016	9
4017	9
4021	9
4025	9
4070	9
4141	9
4271	9
4274	9
4290	9
4415	9
4619	9
4704	9
4774	9
4825	9
4833	9
4834	9
4914	9
4931	9
5037	9
5042	9
5075	9
5174	9
5346	9
5347	9
5400	9
5409	9
5580	9
5651	9
5733	9
5741	9
5796	9
5841	9
5853	9
5963	9
6113	9
6155	9
6195	9
6249	9
6330	9
6342	9
6370	9
6433	9
6613	9
6878	9
7103	9
7243	9
7371	9
7538	9
7634	9
7798	9
7815	9
7929	9
7948	9
8076	9
8095	9
8148	9
8177	9
8194	9
8251	9
8320	9
8340	9
8460	9
8484	9
8539	9
8612	9
8661	9
8665	9
8666	9
8846	9
8863	9
9101	9
9142	9
9241	9
9351	9
9625	9
9783	9
9786	9
9821	9
9825	9
9884	9
9918	9
2	10
4	10
5	10
6	10
7	10
14	10
44	10
50	10
57	10
75	10
98	10
105	10
110	10
112	10
125	10
128	10
153	10
168	10
213	10
245	10
265	10
300	10
319	10
374	10
392	10
397	10
403	10
434	10
443	10
456	10
571	10
658	10
686	10
784	10
787	10
815	10
869	10
880	10
909	10
927	10
941	10
998	10
1012	10
1019	10
1081	10
1092	10
1102	10
1124	10
1133	10
1160	10
1191	10
1192	10
1193	10
1202	10
1204	10
1220	10
1243	10
1339	10
1402	10
1408	10
1420	10
1569	10
1612	10
1625	10
1725	10
1795	10
1808	10
1834	10
1875	10
1936	10
1983	10
2038	10
2040	10
2095	10
2141	10
2198	10
2207	10
2218	10
2225	10
2283	10
2285	10
2300	10
2470	10
2538	10
2559	10
2567	10
2654	10
2721	10
2774	10
2787	10
2853	10
2862	10
2880	10
2920	10
2957	10
3002	10
3111	10
3190	10
3250	10
3452	10
3481	10
3485	10
3500	10
3590	10
3653	10
3664	10
3760	10
3768	10
3852	10
3921	10
3970	10
4019	10
4134	10
4265	10
4272	10
4296	10
4410	10
4442	10
4649	10
4727	10
4728	10
4773	10
4878	10
4982	10
5209	10
5254	10
5272	10
5389	10
5615	10
5917	10
6009	10
6016	10
6042	10
6115	10
[truncated: 97,945 more rows]
