# Supplementary material for: A new stochastic diffusion model for influence maximization in social networks
Source: Sci Rep. 2023 Apr 14;13:6122. doi: 10.1038/s41598-023-33010-8 (PMC10104855; doi:10.1038/s41598-023-33010-8)
Supplement: Supplementary file 1 — Supplementary Information. [file 41598_2023_33010_MOESM1_ESM.zip › Stochastic test networks/Ca-cit-HepPh .txt]

1	2	931125600
1	3	931125600
1	4	1015887601
1	4	931125600
1	5	931125600
1	6	931125600
1	7	931125600
1	8	1015887601
1	8	888793200
1	8	920242800
1	8	928620000
1	8	931125600
1	9	931125600
1	10	1015887601
1	10	920242800
1	10	931125600
1	11	1015887601
1	11	931125600
1	20	1015887601
1	20	917996400
1	21	1015887601
1	22	1015887601
1	23	1015887601
1	23	920242800
1	24	1015887601
1	24	858726000
1	24	917996400
1	24	923263200
1	24	928620000
1	24	933026400
1	24	939938400
1	25	1015887601
1	25	911430000
1	25	917996400
1	25	928620000
1	25	933026400
1	25	939938400
1	27	1015887601
1	27	888793200
1	31	928620000
1	35	928620000
1	38	1015887601
1	38	844725600
1	38	858726000
1	38	866412000
1	38	887583600
1	38	916959600
1	38	920242800
1	38	923263200
1	38	928620000
1	39	1015887601
1	39	858726000
1	39	866412000
1	39	916959600
1	39	920242800
1	40	1015887601
1	40	917996400
1	40	920242800
1	40	933026400
1	40	939938400
1	41	1015887601
1	41	920242800
1	42	1015887601
1	42	920242800
1	155	911430000
1	351	1015887601
1	1191	1015887601
1	1213	1015887601
1	1697	1015887601
1	2635	1015887601
1	2638	928620000
1	2639	1015887601
1	2639	928620000
1	2641	1015887601
1	2651	928620000
1	2687	1015887601
1	2795	928620000
1	2993	1015887601
1	3031	1015887601
1	3047	1015887601
1	3200	1015887601
1	3200	798674400
1	3200	917996400
1	3200	928620000
1	3200	933026400
1	3200	939938400
1	3201	1015887601
1	3203	1015887601
1	3203	928620000
1	3206	1015887601
1	3206	917996400
1	3206	933026400
1	3206	939938400
1	3207	928620000
1	3208	1015887601
1	3208	933026400
1	3208	939938400
1	3209	1015887601
1	3209	911430000
1	3209	923263200
1	3211	1015887601
1	3211	864597600
1	3211	911430000
1	3214	858726000
1	3283	1015887601
1	3285	1015887601
1	3663	1015887601
1	3986	1015887601
1	3988	1015887601
1	3988	928620000
1	3989	1015887601
1	3989	917996400
1	3989	928620000
1	3989	933026400
1	3989	939938400
1	3992	1015887601
1	3992	806018400
1	3992	864597600
1	3992	911430000
1	3993	1015887601
1	3997	1015887601
1	3999	1015887601
1	3999	917996400
1	3999	933026400
1	3999	939938400
1	4051	774136800
1	4053	911430000
1	4056	928620000
1	4103	911430000
1	4107	806018400
1	4109	911430000
1	4198	928620000
1	4228	928620000
1	4229	928620000
1	4439	1015887601
1	4499	1015887601
1	4551	1015887601
1	4882	1015887601
1	4882	917996400
1	4882	923263200
1	4882	933026400
1	4882	939938400
1	4883	1015887601
1	4883	917996400
1	4883	933026400
1	4883	939938400
1	4884	1015887601
1	4884	917996400
1	4884	933026400
1	4884	939938400
1	4886	1015887601
1	4886	917996400
1	4886	933026400
1	4886	939938400
1	4898	1015887601
1	4898	933026400
1	4905	1015887601
1	4906	1015887601
1	4908	1015887601
1	5134	742428000
1	5635	1015887601
1	5636	1015887601
1	5646	1015887601
1	5647	1015887601
1	5648	1015887601
1	5649	1015887601
1	5650	1015887601
1	5651	1015887601
1	5652	1015887601
1	5653	1015887601
1	5654	1015887601
1	5656	1015887601
1	5657	1015887601
1	5658	1015887601
1	5848	1015887601
1	5851	1015887601
1	5855	1015887601
1	5855	917996400
1	5855	923263200
1	5855	933026400
1	5855	939938400
1	5857	1015887601
1	5857	917996400
1	5857	933026400
1	5857	939938400
1	5865	1015887601
1	5867	1015887601
1	5867	806018400
1	5867	911430000
1	5868	806018400
1	5868	911430000
1	5871	911430000
1	5872	1015887601
1	5872	911430000
1	5873	911430000
1	5875	911430000
1	5876	1015887601
1	5877	1015887601
1	5881	1015887601
1	5882	1015887601
1	5883	1015887601
1	5886	1015887601
1	5888	1015887601
1	6000	1015887601
1	6013	1015887601
1	6014	928620000
1	6019	1015887601
1	6020	1015887601
1	6257	1015887601
1	6257	933026400
1	6257	939938400
1	6258	1015887601
1	6258	917996400
1	6258	933026400
1	6258	939938400
1	6260	1015887601
1	6260	917996400
1	6260	933026400
1	6260	939938400
1	6261	1015887601
1	6261	917996400
1	6261	933026400
1	6261	939938400
1	6262	1015887601
1	6262	917996400
1	6262	923263200
1	6262	933026400
1	6262	939938400
1	6271	1015887601
1	6271	917996400
1	6271	933026400
1	6271	939938400
1	6272	1015887601
1	6272	933026400
1	6272	939938400
1	6273	1015887601
1	6273	866412000
1	6273	887583600
1	6273	916959600
1	6273	923263200
1	6273	928620000
1	6273	933026400
1	6273	939938400
1	6274	1015887601
1	6274	917996400
1	6274	933026400
1	6274	939938400
1	6275	1015887601
1	6275	917996400
1	6275	933026400
1	6275	939938400
1	6276	1015887601
1	6276	917996400
1	6276	928620000
1	6276	933026400
1	6276	939938400
1	6277	1015887601
1	6277	917996400
1	6277	923263200
1	6277	933026400
1	6277	939938400
1	6278	1015887601
1	6278	916959600
1	6278	933026400
1	6278	939938400
1	6279	1015887601
1	6279	933026400
1	6279	939938400
1	6280	1015887601
1	6280	928620000
1	6280	933026400
1	6280	939938400
1	6281	1015887601
1	6281	939938400
1	6302	1015887601
1	6797	1015887601
1	6798	1015887601
1	7038	1015887601
1	7046	1015887601
1	7850	911430000
1	8512	928620000
1	8552	928620000
1	8589	928620000
1	8748	1015887601
1	8954	1015887601
1	9273	1015887601
1	9274	1015887601
1	9276	1015887601
1	9399	911430000
1	9586	1015887601
1	10003	1015887601
1	10039	1015887601
1	10040	1015887601
1	10774	1015887601
1	10897	928620000
1	11090	1015887601
1	11095	1015887601
1	11097	1015887601
1	11101	1015887601
1	11110	1015887601
1	11113	1015887601
1	11123	1015887601
1	11136	1015887601
1	11139	1015887601
1	11142	1015887601
1	11146	1015887601
1	11147	1015887601
1	11149	1015887601
1	11150	1015887601
1	11151	1015887601
1	11383	1015887601
1	11385	1015887601
1	11386	1015887601
1	11388	1015887601
1	11389	1015887601
1	11410	1015887601
1	11416	928620000
1	11570	1015887601
1	11571	1015887601
1	11584	1015887601
1	11659	1015887601
1	11957	911430000
1	11957	923263200
1	12255	1015887601
1	12257	1015887601
1	12258	1015887601
1	12283	798674400
1	12291	1015887601
1	12381	1015887601
1	12382	1015887601
1	12554	1015887601
1	13249	1015887601
1	13254	1015887601
1	13272	911430000
1	13274	1015887601
1	13323	1015887601
1	13327	1015887601
1	13335	1015887601
1	13346	1015887601
1	13385	774136800
1	13425	1015887601
1	13467	1015887601
1	13469	1015887601
1	13470	1015887601
1	13483	1015887601
1	13492	1015887601
1	13493	1015887601
1	13497	1015887601
1	13498	1015887601
1	13545	1015887601
1	13546	1015887601
1	13547	1015887601
1	13547	911430000
1	13550	1015887601
1	13550	911430000
1	13665	1015887601
1	14014	1015887601
1	14240	1015887601
1	14323	1015887601
1	14656	1015887601
1	14672	864597600
1	14781	1015887601
1	14789	1015887601
1	14953	1015887601
1	15079	1015887601
1	15080	1015887601
1	15082	1015887601
1	15341	1015887601
1	15346	1015887601
1	16272	1015887601
1	16707	1015887601
1	16777	1015887601
1	16779	928620000
1	16780	928620000
1	16781	1015887601
1	16781	928620000
1	16782	928620000
1	16802	1015887601
1	16813	1015887601
1	16873	1015887601
1	16876	770508000
1	17030	1015887601
1	17031	1015887601
1	17041	1015887601
1	17042	1015887601
1	17043	1015887601
1	17209	772322400
1	17220	1015887601
1	17226	1015887601
1	17229	1015887601
1	17230	1015887601
1	17294	1015887601
1	17377	1015887601
1	17609	917996400
1	17646	864597600
1	17648	1015887601
1	17648	911430000
1	17652	1015887601
1	17856	1015887601
1	18169	1015887601
1	18174	1015887601
1	18466	911430000
1	18582	1015887601
1	18583	1015887601
1	18792	1015887601
1	18793	1015887601
1	18794	1015887601
1	18795	1015887601
1	18796	1015887601
1	18797	1015887601
1	18798	1015887601
1	18824	911430000
1	18825	911430000
1	18854	1015887601
1	18860	911430000
1	18860	916959600
1	18861	911430000
1	18861	916959600
1	18863	911430000
1	18972	911430000
1	19524	1015887601
1	19524	917996400
1	19667	1015887601
1	19668	1015887601
1	19669	1015887601
1	19672	1015887601
1	19774	1015887601
1	19776	1015887601
1	20133	1015887601
1	20134	1015887601
1	20138	1015887601
1	20142	1015887601
1	20172	1015887601
1	20238	1015887601
1	20240	1015887601
1	20244	1015887601
1	21047	1015887601
1	21049	1015887601
1	21054	1015887601
1	21490	1015887601
1	21616	1015887601
1	21617	1015887601
1	21618	1015887601
1	21619	1015887601
1	21619	916959600
1	21651	1015887601
1	21657	1015887601
1	21659	1015887601
1	21661	1015887601
1	21662	1015887601
1	21663	1015887601
1	21664	1015887601
1	21665	1015887601
1	21665	916959600
1	21917	1015887601
1	21918	1015887601
1	21919	1015887601
1	21920	1015887601
1	21921	1015887601
1	22034	1015887601
1	22035	1015887601
1	22311	1015887601
1	22371	1015887601
1	22422	1015887601
1	22423	1015887601
1	22424	1015887601
1	22442	1015887601
1	22598	911430000
1	22599	911430000
1	22600	911430000
1	22601	911430000
1	22894	1015887601
1	22895	1015887601
1	22896	1015887601
1	23125	916959600
1	23380	1015887601
1	23605	864597600
1	24154	1015887601
1	24163	1015887601
1	24165	1015887601
1	24357	1015887601
1	24358	1015887601
1	24426	1015887601
1	24427	1015887601
1	24428	1015887601
1	24429	1015887601
1	24430	1015887601
1	24918	1015887601
1	24922	1015887601
1	24923	1015887601
1	24975	1015887601
1	25029	1015887601
1	25030	1015887601
1	25031	1015887601
1	25677	1015887601
1	25678	1015887601
1	26099	1015887601
2	3	1015887601
2	3	837554400
2	3	845935200
2	3	847666800
2	3	849740400
2	3	855702000
2	3	857689200
2	3	865461600
2	3	867880800
2	3	883695600
2	3	890607600
2	3	895442400
2	3	898812000
2	3	907884000
2	3	931125600
2	3	931816800
2	4	1015887601
2	4	931125600
2	5	1015887601
2	5	837554400
2	5	845935200
2	5	855702000
2	5	865461600
2	5	867880800
2	5	883695600
2	5	895442400
2	5	907884000
2	5	931125600
2	5	943225200
2	6	1015887601
2	6	845935200
2	6	855702000
2	6	865461600
2	6	867880800
2	6	883695600
2	6	890607600
2	6	895442400
2	6	904168800
2	6	907884000
2	6	923004000
2	6	931125600
2	7	1015887601
2	7	849740400
2	7	867880800
2	7	883695600
2	7	890607600
2	7	923004000
2	7	931125600
2	7	931816800
2	7	943225200
2	8	931125600
2	9	1015887601
2	9	867880800
2	9	883695600
2	9	890607600
2	9	923004000
2	9	931125600
2	10	931125600
2	11	931125600
2	12	883695600
2	12	923004000
2	12	931816800
2	13	1015887601
2	13	931816800
2	14	1015887601
2	14	883695600
2	14	923004000
2	16	845935200
2	16	855702000
2	19	845935200
2	19	855702000
2	24	857689200
2	28	1015887601
2	28	847666800
2	29	847666800
2	29	849740400
2	29	867880800
2	30	847666800
2	30	867880800
2	31	1015887601
2	31	847666800
2	32	847666800
2	33	1015887601
2	33	847666800
2	34	1015887601
2	34	847666800
2	34	867880800
2	35	1015887601
2	35	847666800
2	36	847666800
2	37	1015887601
2	37	847666800
2	328	858380400
2	350	1015887601
2	350	907884000
2	350	931816800
2	351	1015887601
2	352	1015887601
2	355	1015887601
2	355	865461600
2	355	931816800
2	460	910306800
2	1185	1015887601
2	1191	1015887601
2	1191	890607600
2	1191	907884000
2	1434	910306800
2	1568	910306800
2	1809	910306800
2	2163	910306800
2	2603	1015887601
2	2638	1015887601
2	2639	1015887601
2	2796	898812000
2	2893	1015887601
2	3992	857689200
2	4000	857689200
2	4118	1015887601
2	4474	918428400
2	4490	918428400
2	4491	918428400
2	4497	918428400
2	4499	918428400
2	4506	918428400
2	4507	918428400
2	4990	931816800
2	5020	1015887601
2	5225	898812000
2	5859	898812000
2	5860	898812000
2	5862	1015887601
2	5862	898812000
2	5981	895442400
2	5998	867880800
2	5998	923004000
2	6006	1015887601
2	6019	1015887601
2	6529	1015887601
2	7500	910306800
2	8138	1015887601
2	8142	1015887601
2	8746	918428400
2	8830	898812000
2	8854	898812000
2	9104	898812000
2	9159	898812000
2	9276	1015887601
2	9599	1015887601
2	9830	1015887601
2	9830	865461600
2	9999	1015887601
2	9999	883695600
2	10003	883695600
2	10003	923004000
2	10224	857689200
2	10779	1015887601
2	10793	867880800
2	10793	931816800
2	10798	1015887601
2	10798	931816800
2	11259	1015887601
2	11416	1015887601
2	11419	867880800
2	11583	1015887601
2	11584	1015887601
2	11584	883695600
2	11627	1015887601
2	12274	898812000
2	12284	857689200
2	12357	898812000
2	13321	1015887601
2	13321	883695600
2	13323	1015887601
2	13323	883695600
2	13326	1015887601
2	13326	883695600
2	13329	1015887601
2	13329	883695600
2	13331	1015887601
2	13331	883695600
2	13333	1015887601
2	13333	883695600
2	13334	1015887601
2	13334	923004000
2	13338	1015887601
2	13338	883695600
2	13339	1015887601
2	13339	883695600
2	13340	1015887601
2	13343	883695600
2	13344	1015887601
2	13344	883695600
2	13344	890607600
2	13344	895442400
2	13491	890607600
2	13491	907884000
2	13756	858380400
2	14017	1015887601
2	14119	1015887601
2	15006	898812000
2	15640	910306800
2	16636	898812000
2	16652	910306800
2	17045	1015887601
2	17048	1015887601
2	17209	1015887601
2	17339	1015887601
2	17375	1015887601
2	17376	1015887601
2	17376	923004000
2	17376	943225200
2	17377	1015887601
2	17378	1015887601
2	17439	898812000
2	17650	857689200
2	17651	857689200
2	17652	857689200
2	17653	857689200
2	17834	898812000
2	18063	898812000
2	18616	1015887601
2	18928	1015887601
2	19034	943225200
2	19521	1015887601
2	20175	898812000
2	21041	1015887601
2	21596	1015887601
2	21597	1015887601
2	21598	1015887601
2	21599	1015887601
2	24335	904168800
2	25682	1015887601
2	25682	895442400
2	26145	1015887601
2	27348	1015887601
2	27348	923004000
2	27349	923004000
2	27697	1015887601
2	27698	1015887601
2	27699	1015887601
2	27700	1015887601
2	27701	1015887601
3	4	1015887601
3	4	931125600
3	5	1015887601
3	5	837554400
3	5	845935200
3	5	855702000
3	5	865461600
3	5	867880800
3	5	883695600
3	5	895442400
3	5	907884000
3	5	931125600
3	6	1015887601
3	6	845935200
3	6	855702000
3	6	865461600
3	6	867880800
3	6	883695600
3	6	890607600
3	6	895442400
3	6	907884000
3	6	931125600
3	7	1015887601
3	7	849740400
3	7	867880800
3	7	883695600
3	7	890607600
3	7	931125600
3	7	931816800
3	8	931125600
3	9	867880800
3	9	883695600
3	9	890607600
3	9	931125600
3	10	931125600
3	11	931125600
3	12	883695600
3	12	931816800
3	13	1015887601
3	13	931816800
3	14	1015887601
3	14	883695600
3	16	835308000
3	16	845935200
3	16	855702000
3	17	835308000
3	18	835308000
3	19	835308000
3	19	845935200
3	19	855702000
3	24	857689200
3	28	1015887601
3	28	847666800
3	29	847666800
3	29	849740400
3	29	867880800
3	30	847666800
3	30	867880800
3	31	847666800
3	32	847666800
3	33	847666800
3	34	847666800
3	34	867880800
3	35	847666800
3	36	847666800
3	37	847666800
3	350	1015887601
3	350	907884000
3	350	931816800
3	351	1015887601
3	352	1015887601
3	355	1015887601
3	355	865461600
3	355	931816800
3	1185	1015887601
3	1191	1015887601
3	1191	890607600
3	1191	907884000
3	2603	1015887601
3	2796	898812000
3	2893	1015887601
3	3992	857689200
3	4000	857689200
3	4990	931816800
3	5225	898812000
3	5859	898812000
3	5860	898812000
3	5862	898812000
3	5981	895442400
3	5998	867880800
3	6019	1015887601
3	6529	1015887601
3	8142	1015887601
3	8830	898812000
3	8854	898812000
3	9104	898812000
3	9159	898812000
3	9599	1015887601
3	9830	865461600
3	9999	883695600
3	10003	883695600
3	10224	857689200
3	10779	1015887601
3	10793	867880800
3	10793	931816800
3	10798	931816800
3	11416	1015887601
3	11419	867880800
3	11584	1015887601
3	11584	883695600
3	12274	898812000
3	12284	857689200
3	12357	898812000
3	13321	883695600
3	13323	883695600
3	13326	883695600
3	13329	883695600
3	13331	883695600
3	13333	1015887601
3	13333	883695600
3	13334	1015887601
3	13338	883695600
3	13339	883695600
3	13343	883695600
3	13344	883695600
3	13344	890607600
3	13344	895442400
3	13491	890607600
3	13491	907884000
3	14119	1015887601
3	15006	898812000
3	16636	898812000
3	17045	1015887601
3	17048	1015887601
3	17209	1015887601
3	17339	1015887601
3	17376	1015887601
3	17377	1015887601
3	17378	1015887601
3	17439	898812000
3	17650	857689200
3	17651	857689200
3	17652	857689200
3	17653	857689200
3	17834	898812000
3	18063	898812000
3	18616	1015887601
3	18928	1015887601
3	19521	1015887601
3	20175	898812000
3	21596	1015887601
3	25682	1015887601
3	25682	895442400
3	26145	1015887601
3	27348	1015887601
3	27697	1015887601
3	27698	1015887601
3	27699	1015887601
3	27700	1015887601
3	27701	1015887601
4	5	931125600
4	6	931125600
4	7	850258800
4	7	931125600
4	8	1015887601
4	8	931125600
4	9	931125600
4	10	1015887601
4	10	931125600
4	11	1015887601
4	11	931125600
4	12	850258800
4	13	1015887601
4	20	1015887601
4	20	850258800
4	21	1015887601
4	21	850258800
4	22	1015887601
4	23	1015887601
4	23	850258800
4	25	1015887601
4	27	1015887601
4	29	850258800
4	30	1015887601
4	30	850258800
4	34	850258800
4	35	850258800
4	37	850258800
4	39	1015887601
4	40	1015887601
4	41	1015887601
4	42	1015887601
4	350	1015887601
4	350	826239600
4	351	1015887601
4	352	1015887601
4	355	1015887601
4	659	1015887601
4	1185	1015887601
4	1185	826239600
4	1191	1015887601
4	2641	1015887601
4	2893	1015887601
4	3117	1015887601
4	3117	850258800
4	3201	1015887601
4	4478	826239600
4	4481	826239600
4	4482	826239600
4	4486	826239600
4	4487	826239600
4	4499	1015887601
4	4905	1015887601
4	4906	1015887601
4	4908	1015887601
4	5841	1015887601
4	5865	1015887601
4	5978	1015887601
4	5983	1015887601
4	5985	1015887601
4	5986	1015887601
4	5998	1015887601
4	6013	1015887601
4	6019	1015887601
4	6021	826239600
4	6257	1015887601
4	6277	1015887601
4	6302	1015887601
4	6529	1015887601
4	6549	1015887601
4	6598	1015887601
4	8142	1015887601
4	8585	850258800
4	8748	1015887601
4	9274	1015887601
4	9274	826239600
4	9286	850258800
4	9586	1015887601
4	9599	1015887601
4	10003	1015887601
4	10003	826239600
4	10774	1015887601
4	10779	1015887601
4	10791	1015887601
4	10793	850258800
4	11090	1015887601
4	11095	1015887601
4	11097	1015887601
4	11101	1015887601
4	11110	1015887601
4	11113	1015887601
4	11139	1015887601
4	11146	1015887601
4	11147	1015887601
4	11149	1015887601
4	11150	1015887601
4	11151	1015887601
4	11389	1015887601
4	11419	850258800
4	11584	1015887601
4	11585	850258800
4	12255	1015887601
4	12257	1015887601
4	12258	1015887601
4	12554	1015887601
4	13321	826239600
4	13323	1015887601
4	13323	826239600
4	13326	826239600
4	13327	1015887601
4	13335	1015887601
4	13339	826239600
4	13340	826239600
4	13341	826239600
4	13346	1015887601
4	13359	826239600
4	13492	1015887601
4	13493	1015887601
4	13495	850258800
4	13496	850258800
4	13498	1015887601
4	14014	1015887601
4	14119	1015887601
4	14443	826239600
4	14656	1015887601
4	14781	1015887601
4	14789	1015887601
4	14792	826239600
4	15079	1015887601
4	15341	1015887601
4	15346	1015887601
4	16781	1015887601
4	17031	1015887601
4	17045	1015887601
4	17048	1015887601
4	17209	1015887601
4	17335	826239600
4	17338	826239600
4	17339	1015887601
4	17377	1015887601
4	17746	826239600
4	18169	1015887601
4	18614	826239600
4	18616	1015887601
4	18792	1015887601
4	18793	1015887601
4	18794	1015887601
4	18795	1015887601
4	18796	1015887601
4	18797	1015887601
4	18798	1015887601
4	18820	826239600
4	18928	1015887601
4	19672	1015887601
4	19776	1015887601
4	20905	1015887601
4	21537	826239600
4	21538	826239600
4	21596	1015887601
4	21617	1015887601
4	21619	1015887601
4	21651	1015887601
4	21659	1015887601
4	22895	1015887601
4	22896	1015887601
4	24426	1015887601
4	24427	1015887601
4	24428	1015887601
4	24430	1015887601
4	24918	1015887601
4	24922	1015887601
4	24923	1015887601
4	24975	1015887601
5	6	1015887601
5	6	845935200
5	6	847926000
5	6	855702000
5	6	860709600
5	6	865461600
5	6	867016800
5	6	867880800
5	6	883695600
5	6	895442400
5	6	907884000
5	6	931125600
5	7	1015887601
5	7	860709600
5	7	867880800
5	7	883695600
5	7	931125600
5	7	943225200
5	8	931125600
5	9	867880800
5	9	883695600
5	9	931125600
5	10	931125600
5	11	931125600
5	12	860709600
5	12	883695600
5	13	860709600
5	14	860709600
5	14	883695600
5	15	860709600
5	16	845935200
5	16	849654000
5	16	855702000
5	19	845935200
5	19	847926000
5	19	849654000
5	19	855702000
5	19	855961200
5	19	867016800
5	29	867880800
5	30	867880800
5	34	867880800
5	50	855961200
5	155	855961200
5	189	855961200
5	267	922057200
5	327	855961200
5	350	907884000
5	355	865461600
5	1191	907884000
5	2603	1015887601
5	2834	922057200
5	2860	847926000
5	3019	855961200
5	5626	855961200
5	5981	855961200
5	5981	867016800
5	5981	895442400
5	5996	849654000
5	5998	867880800
5	6005	847926000
5	6005	849654000
5	6005	922057200
5	6006	847926000
5	6006	849654000
5	6006	855961200
5	6029	922057200
5	6030	922057200
5	6058	855961200
5	6533	1015887601
5	7042	1015887601
5	8141	855961200
5	9443	922057200
5	9830	865461600
5	9999	883695600
5	10003	883695600
5	10793	867880800
5	10923	867016800
5	11355	922057200
5	11359	922057200
5	11385	922057200
5	11416	1015887601
5	11419	867880800
5	11542	855961200
5	11584	883695600
5	11945	922057200
5	12387	922057200
5	12405	922057200
5	13321	883695600
5	13323	883695600
5	13326	883695600
5	13329	883695600
5	13331	883695600
5	13333	1015887601
5	13333	883695600
5	13334	1015887601
5	13338	883695600
5	13339	883695600
5	13343	883695600
5	13344	883695600
5	13344	895442400
5	13491	847926000
5	13491	907884000
5	13491	922057200
5	14026	867016800
5	15451	867016800
5	15792	855961200
5	16766	922057200
5	17030	922057200
5	17211	855961200
5	17349	855961200
5	17376	1015887601
5	17376	943225200
5	17377	1015887601
5	17378	1015887601
5	17538	922057200
5	17541	922057200
5	17542	922057200
5	17543	922057200
5	17544	922057200
5	17546	855961200
5	17547	855961200
5	17548	855961200
5	19034	943225200
5	19389	1015887601
5	19521	1015887601
5	21812	847926000
5	24788	847926000
5	25263	849654000
5	25263	867016800
5	25682	1015887601
5	25682	895442400
5	26145	1015887601
5	27348	1015887601
5	27697	1015887601
5	27698	1015887601
5	27699	1015887601
5	27700	1015887601
5	27701	1015887601
6	7	1015887601
6	7	860709600
6	7	867880800
6	7	883695600
6	7	890607600
6	7	923004000
6	7	931125600
6	8	931125600
6	9	1015887601
6	9	867880800
6	9	883695600
6	9	890607600
6	9	923004000
6	9	931125600
6	10	931125600
6	11	931125600
6	12	860709600
6	12	883695600
6	12	923004000
6	13	1015887601
6	13	860709600
6	14	1015887601
6	14	860709600
6	14	883695600
6	14	923004000
6	15	860709600
6	16	845935200
6	16	855702000
6	19	845935200
6	19	847926000
6	19	855702000
6	19	867016800
6	29	867880800
6	30	867880800
6	34	867880800
6	350	907884000
6	355	865461600
6	1191	890607600
6	1191	907884000
6	2603	1015887601
6	2860	847926000
6	5981	867016800
6	5981	895442400
6	5998	867880800
6	5998	923004000
6	6005	847926000
6	6006	847926000
6	6533	1015887601
6	7042	1015887601
6	9830	865461600
6	9999	883695600
6	10003	883695600
6	10003	923004000
6	10793	867880800
6	10923	867016800
6	11416	1015887601
6	11419	867880800
6	11584	883695600
6	13321	883695600
6	13323	883695600
6	13326	883695600
6	13329	883695600
6	13331	883695600
6	13333	1015887601
6	13333	883695600
6	13334	1015887601
6	13334	923004000
6	13338	883695600
6	13339	883695600
6	13343	883695600
6	13344	1015887601
6	13344	883695600
6	13344	890607600
6	13344	895442400
6	13491	847926000
6	13491	890607600
6	13491	907884000
6	14026	867016800
6	15451	867016800
6	17045	1015887601
6	17375	1015887601
6	17376	1015887601
6	17376	923004000
6	17377	1015887601
6	17378	1015887601
6	19389	1015887601
6	19521	1015887601
6	21812	847926000
6	24335	904168800
6	24788	847926000
6	25263	867016800
6	25682	1015887601
6	25682	895442400
6	26145	1015887601
6	27348	1015887601
6	27348	923004000
6	27349	923004000
6	27697	1015887601
6	27698	1015887601
6	27699	1015887601
6	27700	1015887601
6	27701	1015887601
7	8	931125600
7	9	1015887601
7	9	867880800
7	9	883695600
7	9	890607600
7	9	923004000
7	9	931125600
7	10	931125600
7	11	931125600
7	12	850258800
7	12	860709600
7	12	883695600
7	12	923004000
7	12	931816800
7	13	1015887601
7	13	859932000
7	13	860709600
7	13	931816800
7	14	1015887601
7	14	859932000
7	14	860709600
7	14	883695600
7	14	923004000
7	15	860709600
7	20	850258800
7	21	850258800
7	23	850258800
7	28	1015887601
7	28	915404400
7	29	849740400
7	29	850258800
7	29	867880800
7	30	850258800
7	30	867880800
7	30	938210400
7	31	1015887601
7	33	1015887601
7	34	1015887601
7	34	850258800
7	34	867880800
7	34	938210400
7	35	1015887601
7	35	850258800
7	35	859932000
7	37	1015887601
7	37	850258800
7	37	938210400
7	350	859932000
7	350	931816800
7	351	859932000
7	355	931816800
7	356	859932000
7	1191	890607600
7	2603	1015887601
7	2638	1015887601
7	2639	1015887601
7	2649	938210400
7	3117	850258800
7	4041	859932000
7	4118	1015887601
7	4990	931816800
7	5020	1015887601
7	5164	929397600
7	5862	1015887601
7	5998	859932000
7	5998	867880800
7	5998	915404400
7	5998	923004000
7	6006	1015887601
7	6533	1015887601
7	7042	1015887601
7	8138	1015887601
7	8585	850258800
7	9276	1015887601
7	9286	850258800
7	9830	1015887601
7	9999	1015887601
7	9999	883695600
7	10003	883695600
7	10003	923004000
7	10793	850258800
7	10793	859932000
7	10793	867880800
7	10793	931816800
7	10798	1015887601
7	10798	915404400
7	10798	931816800
7	11259	1015887601
7	11416	1015887601
7	11419	850258800
7	11419	867880800
7	11419	938210400
7	11583	1015887601
7	11584	1015887601
7	11584	883695600
7	11585	850258800
7	11620	859932000
7	11627	1015887601
7	13321	1015887601
7	13321	883695600
7	13323	1015887601
7	13323	883695600
7	13326	1015887601
7	13326	883695600
7	13329	1015887601
7	13329	883695600
7	13331	1015887601
7	13331	883695600
7	13333	1015887601
7	13333	883695600
7	13334	1015887601
7	13334	923004000
7	13338	1015887601
7	13338	883695600
7	13339	1015887601
7	13339	883695600
7	13340	1015887601
7	13343	883695600
7	13344	1015887601
7	13344	883695600
7	13344	890607600
7	13491	890607600
7	13495	850258800
7	13496	850258800
7	14017	1015887601
7	14922	859932000
7	15973	938210400
7	17045	1015887601
7	17048	1015887601
7	17375	1015887601
7	17376	1015887601
7	17376	923004000
7	17376	943225200
7	17377	1015887601
7	17378	1015887601
7	18820	859932000
7	18859	915404400
7	19034	943225200
7	19389	1015887601
7	19521	1015887601
7	21041	1015887601
7	21598	1015887601
7	21599	1015887601
7	22838	929397600
7	25044	929397600
7	25682	1015887601
7	26145	1015887601
7	27348	1015887601
7	27348	923004000
7	27349	923004000
8	9	931125600
8	10	1015887601
8	10	898639200
8	10	920242800
8	10	931125600
8	11	1015887601
8	11	931125600
8	20	1015887601
8	20	891468000
8	20	895183200
8	20	898639200
8	20	905464800
8	20	943311600
8	21	1015887601
8	21	867103200
8	21	878252400
8	21	891468000
8	21	895183200
8	21	898639200
8	21	905464800
8	21	943311600
8	22	1015887601
8	22	891468000
8	22	898639200
8	22	943311600
8	23	1015887601
8	23	867103200
8	23	891468000
8	23	895183200
8	23	898639200
8	23	905464800
8	23	920242800
8	23	943311600
8	24	1015887601
8	24	880498800
8	24	882745200
8	24	925768800
8	24	928447200
8	24	928620000
8	25	1015887601
8	25	880498800
8	25	882745200
8	25	905464800
8	25	928447200
8	25	928620000
8	27	1015887601
8	27	878252400
8	27	888793200
8	27	888966000
8	27	891468000
8	27	898639200
8	27	942188400
8	29	1015887601
8	31	1015887601
8	31	928620000
8	32	1015887601
8	35	1015887601
8	35	928620000
8	38	1015887601
8	38	920242800
8	38	928620000
8	39	1015887601
8	39	920242800
8	40	1015887601
8	40	888966000
8	40	891468000
8	40	895183200
8	40	898639200
8	40	905464800
8	40	908575200
8	40	920242800
8	40	928447200
8	40	932680800
8	40	935791200
8	40	938556000
8	40	942188400
8	41	1015887601
8	41	898639200
8	41	905464800
8	41	908575200
8	41	920242800
8	41	928447200
8	41	932680800
8	41	935791200
8	41	938556000
8	41	942188400
8	42	1015887601
8	42	898639200
8	42	905464800
8	42	908575200
8	42	920242800
8	42	932680800
8	42	935791200
8	42	938556000
8	42	942188400
8	46	1015887601
8	50	1015887601
8	66	1015887601
8	71	1015887601
8	94	1015887601
8	113	878252400
8	119	1015887601
8	123	1015887601
8	124	1015887601
8	125	1015887601
8	136	1015887601
8	177	878252400
8	221	878252400
8	274	1015887601
8	327	1015887601
8	350	1015887601
8	350	919724400
8	351	1015887601
8	356	878252400
8	1119	1015887601
8	1121	882745200
8	1180	943311600
8	1188	1015887601
8	1191	1015887601
8	1191	878252400
8	1191	888966000
8	1191	891468000
8	1191	898639200
8	1191	905464800
8	1191	908575200
8	1191	932680800
8	1191	935791200
8	1191	938556000
8	1191	942188400
8	1213	1015887601
8	1213	878252400
8	1228	878252400
8	1230	878252400
8	1232	878252400
8	1233	878252400
8	1237	878252400
8	1238	878252400
8	1239	878252400
8	1245	878252400
8	1246	878252400
8	1679	1015887601
8	2445	1015887601
8	2457	1015887601
8	2479	1015887601
8	2484	1015887601
8	2494	1015887601
8	2500	1015887601
8	2526	878252400
8	2567	1015887601
8	2568	1015887601
8	2606	878252400
8	2609	878252400
8	2625	1015887601
8	2627	1015887601
8	2633	1015887601
8	2635	1015887601
8	2638	1015887601
8	2638	928620000
8	2639	1015887601
8	2639	928620000
8	2641	1015887601
8	2641	891468000
8	2641	895183200
8	2641	905464800
8	2641	932680800
8	2643	1015887601
8	2646	1015887601
8	2651	1015887601
8	2651	928620000
8	2653	1015887601
8	2682	1015887601
8	2686	1015887601
8	2686	905464800
8	2687	1015887601
8	2689	1015887601
8	2689	942188400
8	2726	878252400
8	2795	1015887601
8	2795	919724400
8	2795	928620000
8	2813	1015887601
8	2883	1015887601
8	2884	878252400
8	2888	878252400
8	2889	878252400
8	2890	1015887601
8	2910	1015887601
8	2992	1015887601
8	2993	1015887601
8	3000	1015887601
8	3006	1015887601
8	3031	1015887601
8	3044	1015887601
8	3047	1015887601
8	3200	1015887601
8	3200	877993200
8	3200	880498800
8	3200	882745200
8	3200	928447200
8	3200	928620000
8	3201	1015887601
8	3201	877993200
8	3201	895183200
8	3201	905464800
8	3201	925768800
8	3201	928447200
8	3201	932680800
8	3202	1015887601
8	3203	1015887601
8	3203	928620000
8	3204	1015887601
8	3206	1015887601
8	3207	1015887601
8	3207	877993200
8	3207	928447200
8	3207	928620000
8	3208	925768800
8	3209	877993200
8	3211	1015887601
8	3283	1015887601
8	3986	1015887601
8	3987	928447200
8	3988	1015887601
8	3988	928447200
8	3988	928620000
8	3989	1015887601
8	3989	928620000
8	3993	1015887601
8	3993	925768800
8	3994	877993200
8	3994	928447200
8	3997	1015887601
8	3997	925768800
8	4056	928620000
8	4058	942188400
8	4198	928620000
8	4228	928620000
8	4229	928620000
8	4439	1015887601
8	4482	1015887601
8	4485	1015887601
8	4499	1015887601
8	4524	882745200
8	4611	1015887601
8	4854	1015887601
8	4882	1015887601
8	4882	920329200
8	4883	1015887601
8	4883	919724400
8	4883	920329200
8	4884	1015887601
8	4884	880498800
8	4884	882745200
8	4886	1015887601
8	4886	920329200
8	4898	1015887601
8	5019	1015887601
8	5044	1015887601
8	5052	1015887601
8	5173	1015887601
8	5559	878252400
8	5841	878252400
8	5853	1015887601
8	5855	1015887601
8	5855	880498800
8	5855	882745200
8	5855	925768800
8	5857	1015887601
8	5857	905464800
8	5858	1015887601
8	5865	1015887601
8	5865	898639200
8	5865	935791200
8	5865	943311600
8	5867	1015887601
8	5888	1015887601
8	5983	1015887601
8	5986	1015887601
8	6000	1015887601
8	6006	1015887601
8	6013	1015887601
8	6013	895183200
8	6013	932680800
8	6014	928620000
8	6018	867103200
8	6019	1015887601
8	6022	878252400
8	6029	1015887601
8	6248	1015887601
8	6248	880498800
8	6248	882745200
8	6258	1015887601
8	6258	891468000
8	6260	920329200
8	6262	1015887601
8	6273	1015887601
8	6273	928620000
8	6274	1015887601
8	6274	925768800
8	6276	1015887601
8	6276	920329200
8	6276	928620000
8	6279	1015887601
8	6279	919724400
8	6280	928620000
8	6302	1015887601
8	6339	878252400
8	6447	1015887601
8	7038	1015887601
8	7046	1015887601
8	7050	919724400
8	8071	1015887601
8	8072	1015887601
8	8098	1015887601
8	8142	878252400
8	8143	878252400
8	8512	928620000
8	8552	928620000
8	8589	928620000
8	8748	1015887601
8	8748	891468000
8	8748	898639200
8	8830	1015887601
8	9105	932680800
8	9120	1015887601
8	9229	1015887601
8	9273	932680800
8	9274	1015887601
8	9276	932680800
8	9278	932680800
8	9279	932680800
8	9281	1015887601
8	9281	932680800
8	9287	867103200
8	9289	878252400
8	9441	943311600
8	9585	932680800
8	9586	878252400
8	9586	932680800
8	9587	932680800
8	9590	932680800
8	9593	943311600
8	9599	878252400
8	9702	943311600
8	10011	878252400
8	10039	1015887601
8	10040	1015887601
8	10059	943311600
8	10686	878252400
8	10756	878252400
8	10774	1015887601
8	10774	942188400
8	10776	1015887601
8	10778	1015887601
8	10779	1015887601
8	10781	1015887601
8	10787	1015887601
8	10792	878252400
8	10794	1015887601
8	10795	878252400
8	10796	1015887601
8	10799	878252400
8	10800	1015887601
8	10800	932680800
8	10801	1015887601
8	10802	1015887601
8	10804	878252400
8	10822	1015887601
8	10897	928620000
8	10976	878252400
8	11090	1015887601
8	11090	867103200
8	11090	878252400
8	11093	878252400
8	11095	1015887601
8	11096	1015887601
8	11097	1015887601
8	11099	1015887601
8	11101	1015887601
8	11101	878252400
8	11101	888966000
8	11101	891468000
8	11101	895183200
8	11101	898639200
8	11101	905464800
8	11101	925768800
8	11101	938556000
8	11101	942188400
8	11102	1015887601
8	11105	867103200
8	11107	1015887601
8	11108	1015887601
8	11108	891468000
8	11108	895183200
8	11108	932680800
8	11109	878252400
8	11109	932680800
8	11110	1015887601
8	11110	878252400
8	11110	895183200
8	11110	932680800
8	11111	888966000
8	11112	932680800
8	11113	1015887601
8	11116	1015887601
8	11123	1015887601
8	11128	1015887601
8	11136	1015887601
8	11139	1015887601
8	11139	895183200
8	11139	932680800
8	11142	1015887601
8	11143	1015887601
8	11144	1015887601
8	11145	1015887601
8	11146	1015887601
8	11146	905464800
8	11146	932680800
8	11146	935791200
8	11146	938556000
8	11146	942188400
8	11147	1015887601
8	11149	1015887601
8	11149	888966000
8	11150	1015887601
8	11150	888966000
8	11150	891468000
8	11150	905464800
8	11151	1015887601
8	11151	888966000
8	11152	1015887601
8	11152	891468000
8	11152	932680800
8	11357	1015887601
8	11369	1015887601
8	11370	1015887601
8	11373	1015887601
8	11383	1015887601
8	11383	878252400
8	11383	919724400
8	11385	1015887601
8	11385	878252400
8	11386	1015887601
8	11386	878252400
8	11386	919724400
8	11388	1015887601
8	11388	919724400
8	11389	1015887601
8	11391	1015887601
8	11406	878252400
8	11408	878252400
8	11409	878252400
8	11412	905464800
8	11416	928620000
8	11424	942188400
8	11584	1015887601
8	11584	942188400
8	11619	1015887601
8	11620	1015887601
8	11653	1015887601
8	11659	1015887601
8	11790	1015887601
8	11943	1015887601
8	11953	1015887601
8	12255	1015887601
8	12257	1015887601
8	12258	1015887601
8	12269	1015887601
8	12274	880498800
8	12274	882745200
8	12284	1015887601
8	12495	1015887601
8	12744	878252400
8	13257	1015887601
8	13259	1015887601
8	13331	1015887601
8	13333	1015887601
8	13337	1015887601
8	13360	1015887601
8	13461	1015887601
8	13462	1015887601
8	13463	1015887601
8	13464	1015887601
8	13468	1015887601
8	13469	942188400
8	13471	1015887601
8	13472	1015887601
8	13472	867103200
8	13479	1015887601
8	13492	1015887601
8	13493	1015887601
8	13496	889657200
8	13497	1015887601
8	13498	1015887601
8	13550	1015887601
8	14012	943311600
8	14014	1015887601
8	14021	1015887601
8	14027	1015887601
8	14220	1015887601
8	14438	1015887601
8	14438	920329200
8	14656	1015887601
8	14781	1015887601
8	14789	1015887601
8	14795	1015887601
8	14847	935791200
8	14849	935791200
8	14953	1015887601
8	14953	920329200
8	14974	880498800
8	14974	882745200
8	15072	1015887601
8	15074	1015887601
8	15078	1015887601
8	15080	1015887601
8	15080	880498800
8	15080	882745200
8	15093	1015887601
8	15102	1015887601
8	15108	1015887601
8	15109	1015887601
8	15140	1015887601
8	15157	1015887601
8	15163	1015887601
8	15164	1015887601
8	15339	1015887601
8	15341	1015887601
8	15343	1015887601
8	15346	1015887601
8	15351	1015887601
8	15811	1015887601
8	15860	1015887601
8	15991	1015887601
8	16005	1015887601
8	16011	1015887601
8	16014	942188400
[truncated: 998,000+ more rows]
