# Supplementary material for: A new stochastic diffusion model for influence maximization in social networks
Source: Sci Rep. 2023 Apr 14;13:6122. doi: 10.1038/s41598-023-33010-8 (PMC10104855; doi:10.1038/s41598-023-33010-8)
Supplement: Supplementary file 1 — Supplementary Information. [file 41598_2023_33010_MOESM1_ESM.zip › Stochastic test networks/Dataset-info.txt]

ca-cit-HepPh: 
Description: http://konect.cc/networks/ca-cit-HepPh/
Direct link for download: http://konect.cc/files/download.tsv.ca-cit-HepPh.tar.bz2

Facebook-wosn-wall:
Description: http://konect.cc/networks/facebook-wosn-wall/
Direct link for download: http://konect.cc/files/download.tsv.facebook-wosn-wall.tar.bz2

Munmun_Digg_reply:
Description: http://konect.cc/networks/munmun_digg_reply/
Direct link for download: http://konect.cc/files/download.tsv.munmun_digg_reply.tar.bz2

Slashdot-threads:
Description: http://konect.cc/networks/slashdot-threads/
Direct link for download: http://konect.cc/files/download.tsv.slashdot-threads.tar.bz2

BA-10,000 is an artificial networks with 10,000 nodes, generated based on the well-known Barabási–Albert model with paramers: m_0 = m = 5.

WS-10,000 is an artificial networks with 10,000 nodes, generated based on and well-known Watts–Strogatz model with parameters p = 0.2 such that k chosen from the integer values in the interval 2 <= k <= 10. 
