# Supplementary material for: A new stochastic diffusion model for influence maximization in social networks
Source: Sci Rep. 2023 Apr 14;13:6122. doi: 10.1038/s41598-023-33010-8 (PMC10104855; doi:10.1038/s41598-023-33010-8)
Supplement: Supplementary file 1 — Supplementary Information. [file 41598_2023_33010_MOESM1_ESM.zip › Stochastic test networks/Facebook-wosn-wall.txt]

28	28	1095135831
1015	1017	1097725406
959	959	1098387569
991	991	1098425204
1015	1017	1098489762
1015	1017	1098673897
3368	3368	1098755376
14752	14736	1099526971
1015	1017	1099602800
1531	1080	1099889279
2684	2684	1100032346
7780	7780	1100119236
1021	1021	1100304315
1084	1083	1100319847
1595	1021	1100465622
1207	525	1100472216
533	509	1100532357
1207	524	1100534104
1207	524	1100534136
6027	527	1100557833
688	688	1100581543
1021	1595	1100626783
5626	4581	1100627183
991	3806	1100640075
533	521	1100714520
3368	521	1100716404
527	8734	1100724840
1015	1017	1100828851
1021	17377	1100832283
726	2926	1100838067
476	476	1100882944
7010	7010	1100888205
6541	4349	1100978712
9119	9119	1101271896
12429	5556	1101372380
1207	524	1101751184
688	5377	1101825267
10017	9313	1101849109
1576	1576	1101849135
7780	7780	1101869326
1083	1088	1102085508
7010	7010	1102088821
5884	5884	1102090862
1639	1639	1102148861
2024	5042	1102210256
245	232	1102405899
1080	1088	1102409434
6468	5356	1102446160
4575	4473	1102460629
5884	5884	1102516868
27630	27630	1102522462
2258	2258	1102539454
5884	4915	1102587280
5884	5884	1102611287
5863	4591	1102649714
4592	4592	1102669764
7010	7010	1102696410
3163	3163	1102741704
4592	4472	1102915625
7010	7010	1102947905
7010	7010	1102963699
1988	1988	1102993342
1206	12108	1103344894
1991	1991	1103415552
1083	1088	1103476360
1206	1206	1103651030
688	12167	1103690230
17663	17663	1103783194
4133	4133	1103783465
8505	556	1103847278
4679	4679	1103909078
3163	3163	1104032685
17663	17663	1104039232
17663	17663	1104039232
17663	17663	1104039380
9989	9989	1104051379
67	2316	1104067930
2299	2316	1104071821
876	876	1104109193
18311	18311	1104115107
876	876	1104185102
1595	1557	1104207720
14549	9990	1104252895
4915	4935	1104344485
5042	2024	1104381382
9119	9119	1104458131
8006	8006	1104459640
1991	309	1104517867
3573	3573	1104707232
1990	2111	1104830332
1016	1021	1104875684
4026	4026	1104886060
533	103	1104936697
964	4909	1105078214
2812	2812	1105313431
27839	27839	1105328240
27839	27839	1105328240
27839	27839	1105328240
8505	8503	1105349324
1639	1639	1105405506
2648	2648	1105414170
688	12581	1105427684
1207	15	1105581153
17368	17368	1105592587
2261	4553	1105669117
1039	5372	1105872679
4516	4591	1105925340
1991	1991	1105936847
17475	3158	1106002739
3158	17475	1106004364
5407	5407	1106070205
1084	1088	1106113240
9990	14549	1106266924
990	990	1106338283
27839	27839	1106378957
27839	27839	1106378957
991	3806	1106516822
1189	488	1106669855
991	3806	1106696084
1207	1207	1106751588
1431	1431	1106772740
1431	1431	1106772789
6363	4692	1106810639
27839	27839	1106918947
10043	915	1106933981
3356	3356	1107016668
5550	5550	1107031062
2073	4474	1107037406
8143	8143	1107077286
10017	12158	1107185939
27839	27839	1107192708
27839	27839	1107192708
972	972	1107225250
991	3806	1107308057
18416	4139	1107376007
1207	15	1107378527
3267	1438	1107448419
1992	1992	1107504131
2648	2648	1107736832
7033	7033	1107739762
876	876	1107796490
972	972	1107802286
2151	2151	1107885293
991	3806	1107934962
27630	27630	1108002502
1380	1380	1108006930
6363	15251	1108104065
962	962	1108140931
68	2769	1108145547
12413	12413	1108193379
10180	10180	1108196317
13635	4908	1108413476
4731	4731	1108422548
13706	7968	1108423898
1021	1021	1108427785
12412	3403	1108496688
3355	3355	1108504315
1021	1016	1108511742
13706	10724	1108583200
13706	10724	1108619302
688	12581	1108713227
2258	2258	1108752541
17779	17779	1108967220
20523	20523	1108990982
5042	17436	1109001424
991	3806	1109050445
16661	16661	1109076991
17779	17779	1109128409
1016	1021	1109197383
2691	2691	1109199596
1015	1017	1109204517
5231	3791	1109215977
5276	7438	1109225363
1964	1971	1109388485
17779	17779	1109572205
1125	1587	1109608079
972	972	1109627711
20523	20523	1109661723
4837	3761	1109737780
4837	3761	1109737780
6789	6790	1109788612
5884	4935	1109796289
4837	3761	1109797627
1015	1017	1109812281
7010	13132	1109833542
991	3806	1109862049
2299	7968	1109883841
9990	14549	1109891249
964	1994	1110152009
13706	10724	1110165530
5307	5307	1110170347
5884	5884	1110238714
13724	3563	1110272450
1968	12149	1110300335
4935	4935	1110307595
13724	3562	1110318915
17664	17664	1110348882
17779	17779	1110353203
17664	17664	1110364131
2691	8144	1110385087
2691	8144	1110385087
4592	4516	1110400531
1380	492	1110428777
7010	13132	1110498888
726	2926	1110518163
1595	1557	1110519535
7010	13132	1110560228
7010	13132	1110564859
4516	4591	1110608486
4935	4935	1110631099
20940	20940	1110656935
2251	2251	1110826250
7502	7289	1110844346
477	477	1110905315
1206	12108	1110932231
6363	15251	1111020268
1016	1021	1111047192
1207	15	1111089554
4915	4915	1111223278
991	3806	1111354665
11991	11991	1111440611
4729	3076	1111474471
11991	11991	1111543960
681	2511	1111591546
28668	28668	1111618184
4915	4935	1111795626
7780	7780	1111821926
3077	14310	1111899099
3076	1176	1111936294
4915	4915	1111957650
4138	7313	1111980539
17664	14549	1112047957
8505	8504	1112157739
17779	17779	1112158391
21480	14131	1112247412
13724	3563	1112250151
7194	7998	1112331218
3807	3807	1112341419
21479	7313	1112421596
13706	10724	1112463049
4725	4725	1112501911
20920	20919	1112512242
688	12581	1112564290
1205	521	1112603873
964	1994	1112657318
688	12581	1112679975
3077	14310	1112745795
12383	12383	1112751789
10735	10735	1112753451
4731	15792	1112845127
2916	8933	1112859806
1207	15	1112899072
6094	6094	1112903231
6095	6094	1112933269
5231	3791	1112940312
8145	17663	1112946137
3008	3004	1112982283
17663	17582	1112987800
17663	17582	1112987800
4732	18626	1112997221
17348	13132	1113012911
4514	4514	1113017523
8145	17582	1113032006
21479	7313	1113079983
17663	17663	1113160657
17663	17663	1113160657
2512	8005	1113197408
28668	12437	1113202588
962	962	1113226203
5930	5930	1113230105
1968	12149	1113256059
8005	2512	1113259432
4259	3403	1113272041
10735	10735	1113274101
15228	5558	1113278579
1768	1768	1113320661
1207	15	1113325130
20989	20989	1113359943
20989	20989	1113363054
4259	12448	1113369611
1021	1021	1113370104
13706	4696	1113370868
4259	13704	1113373828
8145	17582	1113385215
13706	10724	1113400856
6836	6838	1113408566
10391	10391	1113412967
4204	3469	1113415243
17415	20989	1113416627
18448	6849	1113420974
17779	17779	1113433153
4463	4463	1113489786
13706	10724	1113495132
20989	20989	1113498835
2496	5318	1113506281
2496	2496	1113507179
7004	4871	1113508541
20637	21614	1113511495
17663	17663	1113527101
688	1891	1113540860
4136	4136	1113576070
3780	5008	1113582693
2496	4693	1113594825
4535	1306	1113594947
7004	4030	1113606508
15228	15228	1113676148
6094	6095	1113680098
13738	12856	1113706879
7004	7004	1113725843
2024	5042	1113791045
2024	5042	1113791242
20989	20989	1113827685
991	3806	1113851380
6095	6098	1113859707
1135	1135	1113878328
8201	6095	1113880747
5742	12108	1113882951
1768	1768	1113883565
4259	12450	1113885359
4259	12450	1113885359
5323	1412	1113911807
5884	5930	1113923588
8145	17582	1113935857
8201	6098	1113935931
6545	2667	1113941429
5930	5884	1113949054
2496	5318	1113965370
2496	2496	1113967567
9823	9823	1113968828
4970	4970	1113969206
8201	4742	1113976603
591	4433	1113978015
13790	3426	1114005569
4837	15616	1114034974
6670	5008	1114040092
717	7781	1114113115
2496	2496	1114114350
8505	8503	1114124604
4814	4814	1114137760
14478	14472	1114143288
591	4433	1114147986
4784	4784	1114195622
5563	5563	1114200977
3807	3807	1114226685
10600	15911	1114231650
13706	10724	1114275299
6095	5253	1114283427
8505	8505	1114288174
4812	1642	1114301169
6095	5253	1114302138
1595	1021	1114305323
7004	4030	1114310092
21215	21215	1114348239
7004	7004	1114360577
9823	9823	1114369717
23672	3473	1114369893
7004	4030	1114378843
6363	15251	1114405388
591	4433	1114415286
4970	4970	1114461211
17891	7034	1114469292
4603	6252	1114490689
4916	4572	1114495127
28660	8379	1114523930
13706	10724	1114535618
1431	1431	1114541341
1431	1431	1114541407
15228	3474	1114541759
5407	9211	1114547599
5407	9211	1114547711
5041	5041	1114548777
33338	33338	1114551333
8142	17582	1114562823
6803	6803	1114574196
17208	1431	1114575235
2661	2660	1114578325
1572	1555	1114579761
14478	5359	1114581067
4579	4579	1114614925
17531	6803	1114618418
17531	15666	1114622162
14726	14726	1114626591
6803	17531	1114633682
15666	6803	1114636135
15666	12421	1114665942
4814	4814	1114667821
991	3806	1114668442
18011	8926	1114668666
2033	2030	1114704006
4138	4138	1114726638
4476	1431	1114729498
21863	5792	1114734827
2934	2921	1114738305
14435	14435	1114743531
5563	5563	1114744446
3154	3154	1114745643
2934	8926	1114748101
2934	8926	1114750011
13706	535	1114786712
17663	17582	1114847339
13706	10724	1114880375
1189	1922	1114883654
3116	3116	1114889666
28668	28668	1114894428
28668	28668	1114894531
13904	13903	1114917633
6094	6094	1114968272
6094	6094	1114968272
4138	4138	1114972016
17779	17779	1114979674
21632	1357	1114991623
21803	21803	1115002341
17663	17663	1115011345
28660	8942	1115011532
2970	2969	1115020303
6845	6840	1115062996
3841	3841	1115065591
3841	3841	1115065591
5884	5884	1115075204
2399	4472	1115086063
1088	1083	1115096327
29944	538	1115102874
9119	9119	1115103724
17663	17582	1115135391
3573	17582	1115136426
8505	8503	1115141955
17475	3425	1115145657
1599	1599	1115146850
991	3806	1115147074
6803	15666	1115171563
17663	17663	1115172569
6094	6095	1115173930
10208	10208	1115175603
17663	17582	1115175970
15666	6803	1115179833
3116	3116	1115181648
5008	2701	1115183712
17663	17663	1115192610
1599	5930	1115216589
1599	5930	1115216618
4592	4595	1115222237
14435	14435	1115224977
5884	5884	1115229074
10208	5554	1115230942
15666	1182	1115231337
33342	33342	1115232652
5251	5253	1115237356
2626	2626	1115243313
8069	8069	1115257063
7004	4030	1115269609
717	7781	1115272930
18011	8926	1115282217
28149	28150	1115296708
28149	28149	1115304041
28149	28149	1115304081
2661	2660	1115313676
1572	14130	1115318118
27906	3564	1115327943
18011	2934	1115360500
14721	6791	1115400531
8505	8505	1115405510
8505	8505	1115405537
18873	11914	1115411650
1429	6586	1115415614
10735	10735	1115427816
10735	10735	1115427816
6669	5564	1115438186
2934	8926	1115439238
5711	18873	1115472648
6803	6803	1115478898
21803	21803	1115511626
6669	12441	1115517646
5359	5359	1115546030
21010	7044	1115590741
4915	4935	1115596844
5884	4935	1115596974
5883	4935	1115597040
2661	2660	1115598609
7202	18613	1115599673
4140	4140	1115603354
8145	17663	1115603419
4915	4915	1115617404
17663	17663	1115621459
4935	5884	1115650485
688	688	1115654110
5428	5428	1115655078
17779	17779	1115659591
17224	32153	1115674758
5556	14435	1115676324
17663	17582	1115681042
2977	2976	1115681528
8142	17582	1115681658
8145	17582	1115681764
22969	3425	1115689655
13808	13808	1115690561
22969	22969	1115694446
1380	3406	1115695808
4935	4915	1115707139
4514	4514	1115743070
4579	4579	1115745986
4784	4784	1115749977
4784	4784	1115749977
5564	6669	1115750441
8375	263	1115757929
1431	17208	1115775796
8145	8142	1115778734
10208	10208	1115782044
4488	4488	1115788860
10179	10173	1115828298
4814	7970	1115832550
1811	1811	1115844020
21715	5653	1115844828
4595	4595	1115864193
17224	17224	1115868267
591	4694	1115869926
1595	1595	1115871836
12413	8941	1115872790
8142	17582	1115874193
12640	484	1115877332
22970	22969	1115907895
8838	9376	1115911430
17208	17208	1115918001
17208	17208	1115918252
17208	17208	1115918569
15911	10600	1115919405
17224	17224	1115920241
10179	491	1115940890
14478	14478	1115946326
32978	32978	1115953784
7004	4030	1115954421
8145	8142	1115955965
6468	18515	1115961270
4837	15616	1115968211
1991	1991	1115974132
4837	15616	1116008818
17664	17664	1116037326
16906	4240	1116084314
17663	17663	1116137684
17663	17582	1116139273
17663	17663	1116140035
8379	8379	1116172168
17664	17664	1116174559
27891	27891	1116177689
2691	8144	1116201089
7004	4030	1116222280
3807	3807	1116224679
24750	1439	1116226424
7004	7004	1116228060
5884	5884	1116264792
6846	6846	1116267577
1088	1083	1116274529
1572	1572	1116276060
18011	8926	1116279674
18011	8926	1116279694
991	3806	1116289718
7004	4030	1116294537
22970	22970	1116307104
8505	8503	1116383952
6670	2976	1116430569
27630	27630	1116431237
6836	6838	1116448561
6836	6836	1116448847
28513	28513	1116454681
28513	28513	1116454681
3271	3271	1116459968
3076	1176	1116506825
13741	13741	1116540735
1572	1572	1116553914
25024	25024	1116558416
4908	3131	1116586052
17844	29423	1116616089
6803	17531	1116640507
1135	1135	1116649325
2024	2024	1116649440
4915	3485	1116699858
1595	1557	1116713914
3267	3079	1116714211
21551	10293	1116730571
24193	18572	1116731177
27906	3564	1116741317
1088	1083	1116742635
7202	7202	1116745937
962	962	1116777212
918	8378	1116796568
1083	1088	1116798012
1212	3889	1116813050
8375	18189	1116830232
3079	9375	1116861774
5039	3889	1116882013
17779	17779	1116894234
527	5755	1116915951
6803	15666	1116916692
12421	15666	1116916710
2299	2321	1116939196
527	13688	1116955168
12060	12061	1116960248
8838	8838	1116990137
17531	6803	1116994328
21436	21436	1116995653
21436	21436	1116995653
21436	21436	1116995831
24750	1439	1117013636
10540	28513	1117025778
10435	10435	1117043270
1080	1271	1117070873
5802	5803	1117079369
1899	2321	1117080254
3807	3807	1117145092
12429	14435	1117147992
8505	8505	1117161563
3154	6913	1117166064
21010	7044	1117208261
8375	6970	1117224546
7004	4690	1117232592
4871	4690	1117232766
1811	1811	1117246765
1088	13323	1117320822
4463	4463	1117324608
21716	18572	1117343690
1184	1184	1117390211
5039	2191	1117408008
4026	12060	1117416352
15067	7734	1117420716
12060	12061	1117436578
4026	12061	1117437174
4814	6774	1117491551
1811	13908	1117493292
1811	2523	1117504522
1207	525	1117506323
33245	18572	1117520661
13706	10724	1117557191
1212	12201	1117593554
991	3806	1117605908
17934	10435	1117641551
1184	1184	1117646380
1184	1184	1117646380
15666	6803	1117647871
1184	5089	1117650896
17934	6435	1117674345
1212	1193	1117690728
3271	3271	1117691589
12511	2930	1117734017
1184	18215	1117736957
26094	7044	1117750532
876	876	1117754706
2109	783	1117758459
8474	8941	1117764194
23875	23875	1117772242
20940	20940	1117776544
6805	13034	1117812334
17476	688	1117817816
6383	7511	1117853966
8474	8941	1117859103
7004	4871	1117868302
3077	5088	1117909083
4504	2508	1118006060
17892	5563	1118022058
5307	5308	1118067005
4784	1891	1118087554
726	726	1118098748
8474	8474	1118104520
21010	7044	1118105971
5626	4581	1118113624
2200	35281	1118115370
4504	4133	1118166045
8830	8735	1118172695
6545	12581	1118173286
3116	3116	1118178338
4133	4504	1118181712
1811	13908	1118210261
1811	13908	1118210261
7999	3007	1118261669
6545	12581	1118263911
21927	23805	1118265134
12065	12062	1118265249
476	2930	1118267412
5407	9211	1118270654
3173	3173	1118273374
8505	8503	1118275748
17663	17582	1118284454
5402	3423	1118292716
3983	6760	1118300210
1252	1252	1118327305
2583	2583	1118334283
688	17476	1118337524
4693	1793	1118350921
8375	12440	1118371263
8474	8474	1118380831
3491	12062	1118421225
1088	3530	1118430288
8505	8505	1118452112
5619	5361	1118468239
13376	13376	1118469936
6836	6838	1118506404
6836	6838	1118506466
3077	14310	1118517460
1184	10807	1118536250
991	3806	1118641182
6805	6805	1118675847
6160	6160	1118716398
33177	33177	1118724627
5547	5547	1118740667
1084	1090	1118760716
4935	5884	1118767048
17208	1431	1118796442
1206	17579	1118804999
6851	2690	1118841552
4789	7439	1118853176
1184	10807	1118900620
6160	9340	1118931468
15617	5555	1118936005
10027	10027	1118936850
7004	7004	1118940143
13904	13903	1118948460
13904	13903	1118948460
13904	13903	1118948650
6851	8939	1118954661
5988	7970	1118983200
5712	5711	1118987460
10027	10027	1119020367
1590	1590	1119020600
21411	3986	1119021124
20251	18130	1119046497
5438	3986	1119058685
8553	6094	1119058820
8199	9941	1119071258
4558	4473	1119207637
5711	29207	1119210735
1195	1195	1119220531
29345	6670	1119220832
8899	8904	1119220862
8899	8904	1119221022
5988	7970	1119222027
3077	5088	1119229199
8553	8553	1119231747
29279	4176	1119237608
8830	8830	1119243272
3008	2259	1119244659
5402	1898	1119245331
13978	502	1119307262
8505	8503	1119323376
15492	15491	1119373914
1184	10807	1119447898
1184	10807	1119448799
1206	1385	1119451255
4970	4970	1119500628
29563	29563	1119528850
7202	18613	1119531070
1431	1431	1119537816
8553	14132	1119555262
15894	7119	1119566769
10208	19792	1119581134
25611	25611	1119582945
94	103	1119588754
3325	10016	1119620868
1021	1021	1119631450
8119	22664	1119634232
5438	22664	1119646500
3128	260	1119675640
6545	6547	1119826341
4871	4871	1119828688
4732	4732	1119830584
6363	4692	1119845278
6778	6851	1119852153
13741	13741	1119861686
5231	3791	1119917230
286	286	1119922061
17779	17779	1119934668
1206	3533	1119989067
28660	8942	1120026624
527	5755	1120090728
19872	2930	1120108901
18873	11914	1120124560
5251	5253	1120131806
4915	4935	1120143241
21552	21552	1120153568
6383	6383	1120157826
8505	8505	1120168074
18299	9763	1120170483
6803	6803	1120195303
17663	17663	1120199321
4266	4266	1120228630
21170	4176	1120235336
527	8503	1120318406
12413	12857	1120336043
33245	18572	1120419670
17999	3421	1120436025
5788	5867	1120454653
8553	8553	1120488938
6094	8553	1120489106
4731	15792	1120533937
26076	12510	1120538766
28747	20941	1120540592
500	500	1120541157
10045	4220	1120566840
13286	4176	1120585281
500	2921	1120598327
8899	7660	1120603903
17568	6777	1120616406
8899	8899	1120622825
4531	4531	1120668703
8899	7660	1120683811
12060	12060	1120689647
245	232	1120706601
8902	8902	1120715327
14853	8749	1120715912
3116	3116	1120750349
5556	14435	1120750870
1241	1241	1120753198
1241	1241	1120753198
5711	29207	1120762595
28660	8378	1120778388
13286	3983	1120782631
3983	13286	1120785054
3526	2690	1120789501
20550	18341	1120795146
3077	5088	1120797411
8553	6094	1120875824
10045	1840	1120876365
24431	24431	1120880528
14435	12429	1120884952
14435	5556	1120885269
14435	17817	1120937857
8460	5360	1120959455
8460	5360	1120959466
8899	7660	1120960294
26094	26094	1121020884
13376	13670	1121036253
6383	2321	1121047158
6383	2321	1121047158
6383	2321	1121047179
14618	14618	1121056571
14618	14618	1121056756
6663	13918	1121089054
14435	643	1121101335
6669	5564	1121131833
8899	7660	1121137217
6789	2078	1121143606
6803	6803	1121146194
8899	7660	1121156837
303	308	1121172628
4692	15251	1121201212
6363	15251	1121201307
8899	7660	1121213712
8899	7660	1121214180
13673	13673	1121214519
20185	5712	1121215354
18654	12510	1121226456
21104	9429	1121226818
6363	15251	1121230027
2916	2029	1121238471
9247	1436	1121268902
3451	8602	1121270204
5360	8460	1121275231
17268	17268	1121281020
8119	8121	1121284316
881	14642	1121289777
8899	7660	1121295550
12063	8377	1121308762
8460	5360	1121311146
4579	4579	1121311179
8474	8474	1121321374
94	105	1121351933
2260	12804	1121368038
94	101	1121388876
9943	19932	1121391242
3116	3116	1121394219
5832	2440	1121395854
6805	6805	1121437813
19187	6805	1121459654
13741	13741	1121498643
7302	9694	1121521492
5251	5253	1121540094
26094	26094	1121550426
17663	17582	1121577045
7976	6942	1121707489
7520	7520	1121712261
8836	8835	1121732371
17663	17663	1121750952
17663	17663	1121750952
6095	5253	1121791662
6805	19187	1121802215
19187	19187	1121802327
18147	3455	1121815441
4138	4429	1121821970
1206	12108	1121870313
4915	5884	1121878462
8375	18188	1121881712
8375	18188	1121881913
5428	5428	1121883644
5428	5428	1121883644
5832	5832	1121885893
4266	4266	1121896686
18147	18147	1121903682
3451	3451	1121910676
8199	9941	1121923827
8199	9941	1121924425
7782	7782	1121924758
5097	5030	1121926579
20637	3252	1121961720
21713	4271	1121980345
8899	7660	1121984535
3376	1983	1121986248
11595	11595	1121997740
13914	2386	1121998850
14134	8937	1121999250
1207	1983	1121999535
591	4433	1122000611
7520	18572	1122092506
6542	6049	1122137978
4731	18124	1122160247
5097	5030	1122179079
5097	5097	1122181005
5097	5030	1122218642
8375	18188	1122228904
8899	7660	1122230473
5097	5097	1122240113
5097	5030	1122246753
8899	7660	1122252562
5041	93	1122259469
8375	18188	1122283359
8375	18188	1122285152
12412	4259	1122294165
24431	4037	1122301557
17434	17434	1122318848
17434	17434	1122318848
5428	5428	1122334561
5428	5428	1122334561
6095	5253	1122338104
7202	18613	1122398470
8830	8830	1122402010
5563	5563	1122421955
14087	5068	1122426916
4259	12412	1122484928
1021	17377	1122486218
1811	16247	1122491084
14478	14472	1122495819
3008	2259	1122507452
4822	8145	1122509321
511	1993	1122521687
13914	13913	1122523159
12412	4259	1122523461
4822	17582	1122539002
7194	7998	1122555065
22970	3425	1122566948
5832	2440	1122577581
19188	17268	1122579134
7202	18613	1122596858
24431	8119	1122596860
4259	12412	1122602989
6281	6774	1122655136
3491	3492	1122667866
8899	7660	1122671767
5438	5438	1122686599
6281	6855	1122694369
8899	7660	1122700108
19367	8091	1122756269
29376	29376	1122771405
1379	1387	1122783910
12096	12095	1122801657
3451	2180	1122856022
12095	12096	1122862673
3451	3451	1122877810
591	4433	1122878112
527	13688	1122909091
8006	8006	1122912628
12234	12234	1122917046
6377	23657	1122925379
7779	6128	1122925381
8899	7660	1122943889
8397	5445	1122947294
17663	17663	1122957541
3432	7200	1122957561
21215	11737	1122957860
8899	7660	1122959097
8460	5360	1122966065
1431	3474	1122998207
3432	17036	1123007991
35006	13705	1123010735
2859	13705	1123010735
18456	19330	1123024503
6291	6291	1123036101
7821	868	1123038395
7821	868	1123038415
19330	2859	1123045052
12095	12095	1123049880
67	14642	1123094757
67	14642	1123094841
5438	27845	1123107239
5628	18873	1123118779
6383	9318	1123130442
8899	7660	1123146660
5041	5041	1123165379
6383	1212	1123166122
6702	2192	1123180244
100	511	1123187074
6383	9694	1123199858
3413	13409	1123213545
1127	2440	1123217688
1127	2440	1123217688
20637	3252	1123254797
17268	19188	1123264900
8899	7660	1123279080
6770	975	1123291329
1021	1016	1123305764
6595	3153	1123351446
4173	3466	1123351806
8899	7660	1123359260
8943	9429	1123376594
17099	3596	1123385847
6803	6803	1123424734
4173	3466	1123428029
8375	18188	1123449334
3465	3465	1123449361
8070	2038	1123451213
5251	5253	1123454306
8899	7660	1123465018
8899	7660	1123471274
3451	3451	1123477299
4259	12448	1123486169
3807	3807	1123487379
28000	28000	1123507727
1184	10807	1123512927
12698	12698	1123513818
12698	12698	1123514079
8899	7660	1123514732
8899	7660	1123514765
13904	13904	1123530281
11737	21215	1123531026
17505	17505	1123531367
24787	10025	1123537177
15666	6803	1123538168
8899	7660	1123566242
4259	13704	1123568990
3172	2926	1123574719
5251	5251	1123594241
5251	5253	1123601927
8119	8124	1123606598
8899	7660	1123614319
5428	3595	1123615316
22924	22924	1123627769
645	19330	1123628524
3451	8602	1123653196
17268	19187	1123700577
8899	7660	1123717411
8899	7660	1123753457
8899	7660	1123769606
8375	18188	1123783264
10208	5554	1123785317
9697	9697	1123797792
8403	8403	1123822137
20252	9359	1123827513
6843	8457	1123828602
292	162	1123852739
9274	9274	1123857183
20637	3252	1123858321
6702	5321	1123874432
4998	5752	1123880620
22080	16286	1123884943
4729	4729	1123896664
8899	7660	1123900929
8899	7660	1123900929
3451	3451	1123907454
3451	3451	1123907454
3451	3451	1123907454
6096	6096	1123908329
8412	5013	1123944629
13978	13978	1123952563
17347	1993	1123964864
8412	5089	1123969293
24283	24283	1123998689
9697	17505	1124014043
7957	7957	1124024628
9697	24191	1124029300
7999	3007	1124035998
1768	1768	1124055720
6383	2321	1124061581
7202	8504	1124081509
13724	3563	1124086824
8403	8403	1124117290
1016	1021	1124125834
26469	26469	1124127547
19294	19294	1124138214
18873	5628	1124152587
8375	8375	1124154117
8943	9429	1124158645
8755	15048	1124159579
8375	18188	1124209428
991	3806	1124257153
1991	1891	1124273015
10027	10027	1124306157
8899	7660	1124307283
14134	8937	1124313144
13106	2773	1124331467
8505	8505	1124333849
8119	8121	1124341470
8119	93	1124341879
2980	13095	1124342343
10358	10358	1124345815
10358	10358	1124345815
10358	10358	1124345815
10358	10358	1124345815
10358	10358	1124345815
3451	8602	1124346502
3465	2930	1124366937
8119	8124	1124377635
8119	8124	1124377662
13374	13374	1124396419
13034	13034	1124399768
5097	5060	1124400987
20637	3252	1124413390
8119	9157	1124427808
1127	2440	1124433763
18934	4734	1124434957
81	81	1124459856
8505	556	1124466778
73	81	1124476109
20904	24210	1124518081
3588	7051	1124519337
4871	4690	1124522967
5402	3976	1124529482
19110	8830	1124559870
13106	2773	1124614737
6843	9369	1124674805
28815	21091	1124688373
1207	3376	1124696940
14840	14840	1124706907
712	5908	1124725065
5832	5832	1124740509
1080	1083	1124741843
6845	6254	1124744896
16883	21926	1124753000
2700	17204	1124754686
2700	17204	1124755480
22685	14127	1124795955
3841	3841	1124805340
2970	381	1124810581
22428	9369	1124816755
22080	17492	1124827056
8403	8403	1124828284
13303	4220	1124833040
645	19330	1124843976
19367	19367	1124846269
17882	10727	1124857187
14030	5001	1124860021
14840	14840	1124869800
1442	529	1124870777
5097	5030	1124888638
5097	5030	1124898316
4680	4680	1124902051
3371	3371	1124905828
25457	29550	1124907879
73	73	1124907922
2977	8757	1124908372
7202	8504	1124918688
4924	7311	1124924020
8375	12440	1124931192
24452	11608	1124936013
5832	5832	1124939299
2200	35281	1124945596
18933	10389	1124976547
17475	3425	1124982264
21652	15198	1124986981
28668	9759	1125006452
8943	12397	1125012067
909	910	1125015538
9750	5559	1125018596
21157	6547	1125025086
1768	1768	1125025211
4822	17582	1125033419
4916	4695	1125034000
21104	9429	1125034574
1194	1595	1125039121
9757	6254	1125075085
2934	8926	1125075428
28815	11016	1125077155
4592	4472	1125106102
22090	12420	1125129436
22428	9369	1125155723
13673	13673	1125157179
5360	8460	1125166747
24935	5384	1125177242
22924	22924	1125247323
8746	2930	1125261828
13673	13673	1125266821
8899	7660	1125281767
1189	536	1125308619
1195	536	1125309473
98	98	1125341040
8899	7660	1125356198
29563	29563	1125359351
7777	7777	1125434971
12968	12968	1125438502
8508	8508	1125459540
7312	7972	1125478269
8505	8504	1125494536
4463	4463	1125497158
5359	13840	1125506331
3425	3425	1125514544
20550	18381	1125528152
13741	13741	1125552758
4784	6027	1125555135
18291	18291	1125559968
1207	525	1125592392
8505	8503	1125597756
6702	5707	1125598928
13636	7669	1125610725
20904	24210	1125617506
7520	7520	1125685806
16589	16589	1125692706
5779	5779	1125702599
5069	8250	1125702744
8505	13716	1125707964
3887	3887	1125712985
3588	6649	1125721615
8899	7660	1125733777
10208	10208	1125754133
17391	1898	1125775940
2932	2022	1125826974
4122	2022	1125828045
2200	35281	1125865528
1641	1641	1125887090
13808	63732	1125894333
2024	11892	1125897765
4662	13713	1125969488
591	4433	1125984887
10045	4220	1126011786
1899	1899	1126024127
6851	8939	1126032055
18086	21091	1126034002
5711	29207	1126040664
6724	6723	1126062651
4679	5843	1126064395
5054	2922	1126099765
27630	27630	1126101053
12813	5867	1126114449
10676	10676	1126121117
24452	11608	1126121993
63732	13808	1126133616
4679	4646	1126145867
8729	2179	1126149305
5407	5407	1126151786
1194	536	1126152647
8505	8503	1126157828
10027	21864	1126193783
8375	18188	1126203375
3490	3492	1126204112
5054	2697	1126206039
5054	2697	1126206052
5832	5832	1126216268
10358	15894	1126229295
17047	5755	1126230682
8375	18189	1126231481
7202	8504	1126232041
3451	2180	1126233069
3371	524	1126237855
4789	13282	1126238292
8375	6968	1126238601
13374	21509	1126249861
7999	3007	1126282673
617	616	1126283365
17779	17779	1126284614
17854	2976	1126290033
783	2109	1126294226
3588	3588	1126296639
4691	4695	1126320085
3267	1438	1126326091
16289	9698	1126326886
21652	21652	1126327986
11737	21215	1126376319
12060	4585	1126386943
1205	9434	1126403986
5564	6669	1126405837
21215	11737	1126407758
7739	9434	1126423077
1080	1083	1126428575
6332	2925	1126429579
519	794	1126462547
11521	13435	1126478519
4260	5911	1126480157
13635	13665	1126481952
4891	4892	1126488972
2932	2022	1126490972
792	792	1126495519
1964	1971	1126498485
1990	309	1126499408
13978	502	1126502246
18934	4744	1126503170
3371	3371	1126533982
29806	29806	1126535694
2977	1440	1126546796
1207	525	1126547285
15522	15521	1126556869
5097	5060	1126557763
3588	15565	1126576036
1207	1983	1126577804
3376	1983	1126578122
4128	19996	1126588439
4128	4128	1126588526
6803	6803	1126589241
35496	35462	1126591001
792	792	1126599465
21339	10807	1126615892
22428	9369	1126623735
6843	9369	1126624961
6789	2078	1126631900
12421	12421	1126642513
5039	15565	1126648950
792	8731	1126651077
8836	8738	1126656592
14134	8937	1126662621
7522	7522	1126664720
13808	63732	1126665560
3780	265	1126666681
63732	13808	1126666696
7520	18572	1126685516
4138	716	1126714597
4138	716	1126721312
12065	12062	1126723031
3491	12062	1126723326
13706	10724	1126729587
13303	4220	1126735814
22951	5643	1126739910
17099	7320	1126744351
4691	1213	1126752282
17099	17099	1126752578
15522	15522	1126754695
12739	5559	1126757994
3425	22970	1126763317
8836	11229	1126768889
6160	16290	1126773575
19605	12397	1126796993
3588	432	1126798628
19605	21104	1126806066
18446	1760	1126806121
21157	21157	1126822519
21499	8180	1126831305
10020	8180	1126831600
1212	8180	1126834790
3425	17475	1126836145
7261	7261	1126842281
8899	7660	1126853193
4568	2761	1126878069
4924	7311	1126885613
25313	11606	1126907116
3588	6649	1126911586
3451	2180	1126925397
8459	20252	1126929691
13376	11230	1126931073
645	19330	1126935988
6843	9369	1126938012
12968	13024	1126938513
8397	5055	1126944032
13635	13790	1126944550
9753	5559	1126959500
6843	8457	1126973107
9753	18291	1126978253
8746	2930	1126982142
3887	3887	1126990285
18480	12440	1126993566
4702	4702	1126999388
6843	8505	1127001081
9753	9763	1127003671
6843	6429	1127003770
9754	2690	1127006295
591	4433	1127007657
12924	12925	1127015863
4784	1891	1127016968
68	2769	1127021099
20251	4666	1127058513
20252	20251	1127059289
4836	4836	1127071541
12098	13685	1127079438
35006	10662	1127088427
2859	10662	1127088427
11576	2690	1127088743
17775	8148	1127089103
22428	9369	1127099038
28660	8378	1127102243
8899	7660	1127102865
21715	9698	1127106615
15188	15188	1127130119
2569	7433	1127142274
792	792	1127149836
8505	8503	1127150852
15228	21339	1127152324
4749	4749	1127158987
33327	10993	1127164598
4666	20252	1127178058
4666	20252	1127178105
14134	8937	1127180435
14134	8937	1127180499
292	2930	1127181792
7522	7513	1127182544
14635	15933	1127185612
20637	21614	1127188395
8508	8508	1127191416
14701	14701	1127192760
20637	21614	1127194252
5295	2723	1127207634
1195	536	1127230265
17883	5402	1127231231
918	8378	1127232115
21104	9429	1127239091
6141	5212	1127248385
6141	8073	1127251093
5097	5060	1127254350
26778	26778	1127259539
15567	22664	1127260300
9429	21104	1127269193
19605	21104	1127269685
8375	22972	1127276214
17779	17779	1127277225
792	18458	1127284055
18458	792	1127285097
9289	5060	1127314263
5097	5030	1127315459
21104	19605	1127316410
4933	4939	1127317222
1207	1983	1127319576
12115	12119	1127321337
29806	29806	1127327796
24787	22403	1127329530
24787	22403	1127329549
24787	22403	1127329564
4666	4666	1127341719
15567	7898	1127346135
15567	1920	1127347328
15567	1920	1127347336
6141	6433	1127355280
12968	5055	1127355747
8119	12968	1127361679
12968	8119	1127362814
6597	13742	1127363552
5054	13742	1127363840
14478	14472	1127366222
33422	33422	1127368970
14920	14920	1127369167
5359	5758	1127369645
5097	5060	1127374712
3823	4177	1127375989
5097	5060	1127376132
1207	525	1127397284
1087	1091	1127399251
1205	9434	1127402105
8830	8830	1127402184
12968	785	1127405418
17150	14830	1127406634
6803	6448	1127408006
9215	1897	1127413692
5914	5712	1127413849
7328	7328	1127416327
4702	4702	1127417008
3432	13918	1127422634
21428	11115	1127423375
6851	8939	1127430793
5564	5563	1127446482
1021	2509	1127448747
6391	4475	1127450639
1021	1021	1127453426
1189	1922	1127459232
4865	4865	1127483732
1189	7433	1127495681
1207	1983	1127498915
1189	1989	1127502190
2570	2311	1127505419
12968	8123	1127509896
4903	5299	1127510619
7576	8400	1127527504
1531	1531	1127528494
6096	4744	1127528745
3588	779	1127534712
18419	4248	1127544440
10179	491	1127546947
25024	32873	1127574629
17099	8402	1127613205
958	958	1127615610
8899	7660	1127615818
10102	13688	1127666345
13376	10737	1127668602
8397	8598	1127676043
5097	5060	1127677209
1792	1792	1127681434
5097	5060	1127687695
2932	8404	1127689442
1195	536	1127694508
1212	5417	1127701128
5083	5083	1127701926
5097	5030	1127701963
1189	488	1127702855
1070	1071	1127706898
4472	4473	1127707739
17779	17779	1127709836
1228	7154	1127710067
5097	5030	1127711058
3451	2180	1127712093
5097	5060	1127714226
8899	8896	1127714646
20251	9539	1127718493
5097	5060	1127721899
5097	5030	1127725583
16513	5417	1127754262
19330	2859	1127760560
1088	1891	1127763070
5097	5060	1127768120
5359	13840	1127772834
5097	5060	1127780538
8505	3007	1127787697
5438	27845	1127794217
3451	8602	1127796228
8899	7660	1127800350
8128	5438	1127801777
5563	5564	1127807090
591	4433	1127807205
6669	5564	1127807239
20251	20252	1127837192
3463	3490	1127846844
17048	10727	1127847608
188	188	1127849046
29806	29806	1127849446
1899	449	1127856260
13376	13377	1127861639
16634	8738	1127864747
3588	7051	1127864972
8128	8114	1127866264
8128	8114	1127866322
188	188	1127870430
3588	9830	1127871319
3490	3463	1127875119
3376	1983	1127876620
7522	7513	1127877237
33117	12711	1127877299
8899	7660	1127877574
3008	5549	1127878011
15522	15522	1127879319
17605	11065	1127881636
18934	4734	1127883012
5097	5060	1127883198
792	792	1127884332
15399	19104	1127887129
15399	19104	1127890469
792	18458	1127917887
3588	24357	1127918048
18654	17413	1127919126
9943	9325	1127937573
8128	8634	1127941254
1566	1559	1127942982
21215	11737	1127943642
3172	2022	1127945397
11737	21215	1127950475
8071	9593	1127951809
13741	13741	1127955488
8898	6331	1127962367
21215	3453	1127965029
6095	4742	1127973871
20550	6592	1127974057
1080	1083	1127982447
27891	31296	1128001016
17883	5402	1128008068
5402	5402	1128008673
14134	8937	1128015385
1021	1026	1128018836
16634	449	1128021608
35443	35443	1128026764
5402	17883	1128032610
3490	10390	1128055189
14134	8937	1128056346
14134	8937	1128056518
17855	12061	1128056875
3368	3368	1128062857
8403	1913	1128064541
3588	7051	1128091369
7576	7051	1128091999
17764	36561	1128095752
14204	9157	1128106085
10103	16789	1128106399
7976	13654	1128110940
13654	7976	1128111715
7976	13654	1128111987
7976	13654	1128112000
13654	7976	1128112288
14721	14722	1128114337
4679	6447	1128115067
1127	2440	1128115544
18291	18291	1128124209
3368	616	1128128395
35443	35443	1128132738
14722	14721	1128137651
14204	14208	1128141650
5097	5030	1128144615
5097	5030	1128145200
1080	1083	1128147227
5711	6854	1128154176
8755	3821	1128159017
5884	12054	1128162456
24193	8757	1128169847
7976	13654	1128179295
8128	6264	1128202193
13286	3983	1128203129
13654	7976	1128206588
5097	5030	1128208440
1599	3485	1128211883
5884	3485	1128212021
35454	33245	1128214861
4529	5549	1128215519
35105	8293	1128244225
20251	9539	1128246127
5097	5030	1128265492
1021	1595	1128278448
1595	1021	1128279619
16327	11065	1128284932
2850	2494	1128285780
8899	8904	1128287820
10179	14196	1128290075
3529	3533	1128296666
3887	3887	1128299832
20251	20251	1128300345
5898	4968	1128302809
12968	13024	1128304247
3376	1983	1128305623
14656	14656	1128306286
5898	4903	1128306811
4903	4968	1128309160
5097	8074	1128319791
5097	8074	1128319821
20251	9539	1128323647
617	616	1128341385
7976	13654	1128348600
13654	7976	1128350362
50	50	1128352436
7976	13654	1128354413
1021	1595	1128354753
1021	1595	1128354808
1442	516	1128355417
1595	1021	1128360962
7976	13654	1128365956
27677	15839	1128366539
2932	2022	1128367211
4488	4488	1128368429
14864	886	1128368807
15309	8120	1128369232
29550	29550	1128369538
19330	645	1128370426
7976	13654	1128371102
7907	790	1128373009
8729	7403	1128373651
1442	1442	1128376751
14722	17584	1128382259
5832	5832	1128384332
20523	14036	1128389387
6803	6448	1128398391
5097	8074	1128400082
991	3806	1128400954
12686	7403	1128402239
1194	21131	1128415058
15327	15327	1128434025
15327	15327	1128434073
962	958	1128442549
1983	1989	1128445604
1983	1214	1128445967
8505	8503	1128446869
32256	32256	1128449336
8885	8885	1128451462
15327	29806	1128452229
1983	3376	1128452955
1566	5715	1128455736
17764	36561	1128458706
3588	3588	1128459162
1983	1969	1128463172
14961	15380	1128466735
1566	5715	1128470356
886	910	1128474699
29550	29550	1128478972
3588	6649	1128480103
16513	16513	1128481682
23103	23103	1128483615
3987	5437	1128485179
886	14864	1128487556
886	14864	1128487577
3887	3887	1128490538
1969	1986	1128505596
10392	13073	1128520778
10392	13073	1128520834
18458	8755	1128528701
15327	15327	1128530557
18655	17413	1128531226
1080	494	1128532360
8505	8504	1128534207
1983	3375	1128535683
7976	13654	1128536360
14966	14966	1128537943
13654	7976	1128538264
7976	13654	1128539215
2850	3004	1128540166
18934	10371	1128541330
5097	8074	1128544218
5097	5060	1128550020
17434	13121	1128551690
5074	6837	1128551987
5402	3976	1128552802
13374	2769	1128559426
16357	16357	1128564359
5556	14435	1128573444
5802	5791	1128578247
5930	81	1128582917
17554	17506	1128606401
5097	5060	1128617006
5076	17623	1128619392
18011	8926	1128619949
32418	1926	1128620059
4259	12448	1128625437
24431	4037	1128629153
4296	7043	1128639445
8412	7043	1128639583
94	7043	1128639603
21215	11737	1128641467
303	308	1128642447
34748	34748	1128646053
3368	3368	1128650914
14964	14964	1128652557
2859	10662	1128652722
21481	16765	1128654166
17418	1891	1128657826
94	94	1128682530
32256	32256	1128691173
5758	4837	1128697679
792	8731	1128698733
14635	15933	1128703524
3413	3413	1128704248
17764	3989	1128705998
7976	13654	1128706711
5252	9369	1128709165
13654	7976	1128710311
5097	5060	1128713075
7976	13654	1128715643
13654	7976	1128724326
12968	6264	1128731386
17779	17779	1128733267
5097	8074	1128734476
5097	8074	1128734488
7957	26399	1128734827
13706	10724	1128738402
6803	6448	1128743383
3451	2180	1128750130
6837	5074	1128750842
16765	21481	1128781691
13578	15110	1128784595
15110	13578	1128784785
17657	17657	1128793433
5251	5253	1128807848
5307	5308	1128827171
5097	8074	1128828490
13790	13813	1128881353
20	7275	1128881581
1595	960	1128887104
32418	32418	1128889063
6378	13360	1128892347
2967	2175	1128893184
18458	792	1128893941
8943	16885	1128895974
8746	577	1128896203
13654	7976	1128900436
4908	3131	1128907985
712	1173	1128909274
4566	12291	1128911485
19330	10282	1128915677
32256	32256	1128916147
10179	491	1128917328
2260	643	1128917835
10179	14196	1128918854
1792	1792	1128920832
33245	35454	1128926919
12065	24585	1128949412
1207	525	1128958136
14134	10371	1128960980
4331	8454	1128963629
8128	5438	1128967329
21715	9698	1128968588
5711	29207	1128968824
21715	5653	1128973380
3451	8602	1128974031
6383	6383	1128974620
15812	15812	1128975301
3463	3463	1128977558
24935	5384	1128978991
5711	5788	1128979567
5711	18873	1128980450
3070	68	1128981375
6383	2321	1128981411
4351	4351	1128981433
36188	36188	1128984772
773	577	1128986167
12671	31283	1128988520
3463	3475	1128989353
2569	2308	1128992887
18404	810	1128992953
500	2697	1128993575
32724	32724	1128995449
5069	5795	1128999522
98	98	1129000413
6803	6448	1129001375
2967	15792	1129002824
9291	14086	1129004821
5097	8074	1129009595
5097	8074	1129009607
4837	15616	1129037026
8403	1913	1129042792
4699	3413	1129044620
24909	4037	1129045471
32256	32256	1129045880
6803	6448	1129046979
20989	20989	1129048221
1983	541	1129051043
15380	14961	1129055756
13056	13056	1129060549
1228	17475	1129061689
18404	810	1129063847
5276	449	1129064620
12065	24585	1129068203
14706	9157	1129068992
591	4433	1129069166
17564	17564	1129071334
13376	13377	1129073470
21643	1441	1129073547
1899	5401	1129074049
5245	4520	1129080020
1590	499	1129082181
7957	26399	1129086410
4038	5087	1129087130
24909	5562	1129090854
5087	4038	1129091766
16630	8109	1129095255
1563	12440	1129102329
5438	8128	1129121666
1563	6851	1129122488
16357	16357	1129130730
20637	3252	1129131081
2934	8926	1129132919
1194	1595	1129136721
7522	7522	1129137716
6851	8939	1129140301
32182	4701	1129140516
2583	2583	1129140871
12968	6261	1129144732
12111	6151	1129148074
16819	16819	1129148669
16447	10993	1129149788
1590	499	1129150534
20637	3252	1129155129
1441	5618	1129155696
7201	5559	1129161853
8899	8895	1129163243
17883	17883	1129164919
1021	1176	1129165428
8128	93	1129167824
1566	8503	1129169705
1595	1021	1129170331
16762	16762	1129171529
4072	5559	1129171537
14177	14177	1129173341
5385	12826	1129173877
3887	3887	1129177763
4504	4133	1129180039
9510	10173	1129206576
2934	1090	1129212440
4260	5911	1129220728
8594	11787	1129220787
13706	1298	1129223163
15380	14961	1129223281
2934	1226	1129226519
3377	101	1129227463
7328	1921	1129229006
5386	5759	1129232513
991	171	1129237184
7576	7576	1129237288
3588	7576	1129239979
5628	5711	1129243825
18873	5711	1129243972
7576	7576	1129243986
3588	6649	1129248723
5911	4260	1129254472
5989	5993	1129255669
20574	6058	1129256877
5911	6842	1129257351
10542	5800	1129262562
5386	12631	1129264383
2496	5318	1129267684
24431	4037	1129273745
7196	11117	1129296141
6778	6851	1129298299
14087	14084	1129300185
29550	29550	1129305547
14204	14204	1129306517
21157	21157	1129311569
3425	17475	1129312166
7209	6777	1129315282
1983	1214	1129316647
35623	35623	1129320225
5054	5849	1129323499
3588	7576	1129329407
7576	7576	1129330153
5039	15565	1129333682
15560	21383	1129337922
4484	4563	1129342259
7576	7576	1129343690
1207	1983	1129344529
7522	7522	1129345237
792	18458	1129345458
18404	507	1129347346
10542	5800	1129349564
13900	13900	1129350798
12968	8118	1129352671
4558	4558	1129352691
18641	15565	1129354526
4737	4734	1129364430
21339	20756	1129381877
7522	7513	1129391764
12130	12130	1129400882
1212	5417	1129412839
13465	5068	1129413886
8128	8128	1129416604
19646	15111	1129417151
1556	4728	1129421620
9215	5093	1129423135
1983	1207	1129425653
792	792	1129429365
4737	4744	1129432758
4737	3371	1129434212
6383	14964	1129440878
24191	9698	1129448938
21383	6669	1129477556
15812	15812	1129482795
3807	1718	1129491008
8943	1448	1129496618
4903	4968	1129499729
18654	18655	1129500293
21687	21383	1129501003
1212	5417	1129502945
21258	21258	1129505888
61885	10222	1129510321
792	792	1129532275
12671	31283	1129558673
12671	31283	1129558705
20574	6058	1129559712
7976	13654	1129560821
13654	7976	1129560957
7976	13654	1129562771
7957	5092	1129563036
13654	7976	1129567508
11606	8398	1129567676
877	8504	1129571747
877	10022	1129575661
23564	23564	1129577801
6095	5253	1129578162
9291	3877	1129582590
8943	1448	1129584499
7520	24191	1129590627
960	1225	1129590955
5868	5868	1129595518
2320	315	1129597073
21713	4271	1129597471
12968	5055	1129603828
7522	7513	1129607593
10997	952	1129607677
5606	5606	1129608666
5097	5060	1129609147
8885	8885	1129610298
12663	2704	1129612910
5097	8074	1129645047
5097	23104	1129656306
8128	6264	1129657273
5360	9275	1129661117
8594	8593	1129664049
33245	13099	1129665339
7907	790	1129669387
8594	20811	1129671359
4133	4504	1129671778
12968	13024	1129673712
4662	20918	1129675572
7907	616	1129677038
5097	5030	1129677226
10179	14196	1129678087
14502	14502	1129682007
29550	29550	1129687264
2626	2626	1129689070
5428	7510	1129690355
7976	13654	1129691603
7907	790	1129691660
4999	4905	1129693263
17047	7665	1129695785
13654	7976	1129697365
18641	15565	1129698162
25200	25200	1129698204
1983	3376	1129702428
6837	9941	1129704763
9064	9064	1129711695
7907	790	1129724036
7976	13654	1129730919
7738	7738	1129733498
5039	3889	1129737446
[truncated: 874,993 more rows]
