# Supplementary material for: A new stochastic diffusion model for influence maximization in social networks
Source: Sci Rep. 2023 Apr 14;13:6122. doi: 10.1038/s41598-023-33010-8 (PMC10104855; doi:10.1038/s41598-023-33010-8)
Supplement: Supplementary file 1 — Supplementary Information. [file 41598_2023_33010_MOESM1_ESM.zip › Stochastic test networks/Munmun_Digg_reply.txt]

1	2	1225229529
3	2	1225369697
4	2	1225376543
5	2	1225397251
6	2	1225398672
7	8	1225380853
9	8	1225381037
10	8	1225383511
11	12	1225382236
13	12	1225382923
14	15	1225372659
16	15	1225373195
17	15	1225374224
18	15	1225374227
19	15	1225374758
20	15	1225376295
21	15	1225376668
22	15	1225377354
23	15	1225378772
24	15	1225380316
25	15	1225390818
26	15	1225393659
27	15	1225395487
28	29	1225372775
30	29	1225373336
31	29	1225374574
32	29	1225380601
33	29	1225390624
34	35	1225290183
33	35	1225372628
36	35	1225373958
37	35	1225374648
38	39	1225382315
40	39	1225389149
41	42	1225368985
43	42	1225368990
44	42	1225370591
45	42	1225389625
46	47	1225380979
48	47	1225383238
49	47	1225386861
50	47	1225388949
51	52	1225274307
53	52	1225406799
54	52	1225433774
55	56	1225373558
57	56	1225373585
58	56	1225374012
59	56	1225377168
60	56	1225380973
61	56	1225434639
62	63	1225395262
64	63	1225397292
65	63	1225397538
66	63	1225398510
67	63	1225431261
68	69	1225432715
70	69	1225437175
71	72	1225430845
73	72	1225433867
74	75	1225395591
76	75	1225396519
77	75	1225397223
78	75	1225397609
79	75	1225398367
80	75	1225400895
81	75	1225401568
82	75	1225410015
83	75	1225410033
54	75	1225433972
70	75	1225437456
84	85	1225395306
86	85	1225395822
87	85	1225395972
88	85	1225396962
89	85	1225410698
90	85	1225417501
91	92	1225287486
93	92	1225413320
94	92	1225423399
95	96	1225403732
97	96	1225403771
98	96	1225404218
99	96	1225404694
100	96	1225408327
101	96	1225408878
102	96	1225892885
103	96	1225952409
104	105	1225373506
106	107	1225372926
108	107	1225373112
109	107	1225373637
71	107	1225374150
110	107	1225392008
111	112	1225368234
113	114	1225365953
115	114	1225366277
116	114	1225382470
117	118	1225295356
119	118	1225365891
120	118	1225366031
121	118	1225366759
122	118	1225367577
123	118	1225370276
124	125	1225288438
126	127	1225366653
128	127	1225367488
129	127	1225368399
121	130	1225366698
131	130	1225367517
132	130	1225367891
133	130	1225368273
134	130	1225369582
135	130	1225369590
136	130	1225370653
137	130	1225370676
138	130	1225372071
139	130	1225473326
140	130	1225476070
141	142	1225369817
143	142	1225370573
144	142	1225370897
145	142	1225378566
146	34	1225373872
147	34	1225373958
32	34	1225380791
148	149	1225380965
150	149	1225381023
151	149	1225388208
152	153	1225291538
154	153	1225368127
155	153	1225383613
156	153	1225385113
157	153	1225392046
158	153	1225416827
159	160	1225412627
161	160	1225437158
162	160	1225486687
163	160	1225541623
129	164	1225298725
165	164	1225430743
166	164	1225430834
167	164	1225430851
168	164	1225434790
169	164	1225435885
170	164	1225436872
171	164	1225437455
172	164	1225438135
173	164	1225441517
174	164	1225442324
175	164	1225442564
176	177	1225299246
156	177	1225385210
178	177	1225386703
179	177	1225387434
180	177	1225390822
181	177	1225391121
182	177	1225392711
183	177	1225400906
184	177	1225422021
185	177	1225425183
176	152	1225299311
186	152	1225349930
187	152	1225384323
188	152	1225385645
189	152	1225395750
190	191	1225307146
57	191	1225384142
192	191	1225384514
193	191	1225385537
194	191	1225386493
195	191	1225388006
196	191	1225394169
197	191	1225546031
198	199	1225403429
200	199	1225418030
201	202	1225434516
203	202	1225437146
204	202	1225448534
205	206	1225434231
207	208	1225406707
209	208	1225434563
210	211	1225431516
212	211	1225432826
213	214	1225353480
215	216	1225383722
217	218	1225366889
219	218	1225385703
220	218	1225386410
221	218	1225388353
222	218	1225390973
180	218	1225391232
196	218	1225394694
223	218	1225395759
224	225	1225412014
226	225	1225448169
227	152	1225326575
228	152	1225384645
229	152	1225420172
230	152	1225426039
231	232	1225309255
233	232	1225369762
129	232	1225376872
5	232	1225397381
152	234	1225302377
235	234	1225385416
236	234	1225431627
237	238	1225369093
239	240	1225369067
241	240	1225369902
242	243	1225380840
244	243	1225381869
245	246	1225315802
247	246	1225319870
248	246	1225376827
249	246	1225377522
250	246	1225381134
251	252	1225380955
249	252	1225381979
253	252	1225385171
254	255	1225432161
46	256	1225380997
257	256	1225381188
258	256	1225382196
259	256	1225455781
260	261	1225367067
262	261	1225369107
263	264	1225372158
265	264	1225372459
266	264	1225374921
267	264	1225375916
91	264	1225383873
152	268	1225307954
269	268	1225321505
270	268	1225384302
271	268	1225386602
272	268	1225392699
273	268	1225393303
274	275	1225429947
276	275	1225430339
277	275	1225430349
278	275	1225432074
279	275	1225432932
280	275	1225434075
281	275	1225441595
282	275	1225451344
283	284	1225387749
285	284	1225388904
286	284	1225390872
287	284	1225394528
288	289	1225392717
290	289	1225395328
291	289	1225397195
292	289	1225422340
293	289	1225430500
294	289	1225430947
295	289	1225433952
296	289	1225434250
297	289	1225442449
298	289	1225455236
299	300	1225374249
301	302	1225382385
303	302	1225385252
304	302	1225386201
305	302	1225386669
306	302	1225462502
228	307	1225396986
308	307	1225400681
309	307	1225436099
310	311	1225341794
260	311	1225394407
312	311	1225400036
313	311	1225428877
314	311	1225430377
315	311	1225433484
295	311	1225433808
316	317	1225372496
318	319	1225358778
229	319	1225360499
320	319	1225366614
321	319	1225366997
322	319	1225377118
323	324	1225366247
325	326	1225324406
327	326	1225359473
328	326	1225371672
329	326	1225383248
330	326	1225386200
331	326	1225386370
332	326	1225386381
216	326	1225386424
333	326	1225386571
334	326	1225386604
335	326	1225386622
336	326	1225387754
337	326	1225388006
338	326	1225393452
339	326	1225400006
340	326	1225400086
341	326	1225401426
342	326	1225421380
343	326	1225427757
344	326	1225427931
345	326	1225462406
346	347	1225351168
241	348	1225370151
137	349	1225392276
350	349	1225397373
351	349	1225400809
352	349	1225432072
353	349	1225434212
310	354	1225341863
355	354	1225354787
356	354	1225393147
357	354	1225430115
358	359	1225370081
360	359	1225443109
51	361	1225328763
361	361	1225333227
197	361	1225341577
362	361	1225391105
363	361	1225401731
364	361	1225403354
365	361	1225462325
366	361	1225462928
367	361	1225465204
368	361	1225479402
369	361	1225625285
370	371	1225370063
372	371	1225385964
38	371	1225389026
373	371	1225394989
374	371	1225411434
375	371	1225420912
120	376	1225380515
377	51	1225384122
97	51	1225384142
156	51	1225384652
18	51	1225389552
378	379	1225392180
380	379	1225462333
381	379	1225462530
382	379	1225488739
383	379	1225497304
384	385	1225365968
229	385	1225366148
386	385	1225366955
387	385	1225368494
388	385	1225368987
389	390	1225341231
391	390	1225384725
370	390	1225387469
392	393	1225337805
394	395	1225402531
396	177	1225392672
356	177	1225392881
397	177	1225418272
398	177	1225437339
156	399	1225392775
396	399	1225392916
400	399	1225393576
194	399	1225394448
401	399	1225411193
402	399	1225443572
403	404	1225466657
405	406	1225378956
407	406	1225381737
408	406	1225382502
409	406	1225383194
410	406	1225383218
411	406	1225410210
412	406	1225480192
413	414	1225402590
415	416	1225393503
417	416	1225398532
418	414	1225374803
419	420	1225372351
421	420	1225372483
422	420	1225373224
423	420	1225378928
424	420	1225382367
425	420	1225405172
426	420	1225420964
427	428	1225410700
429	428	1225444688
430	431	1225376144
432	433	1225376818
434	433	1225381142
435	433	1225426810
436	437	1225383992
438	439	1225355857
440	439	1225369712
441	439	1225371645
442	439	1225372494
443	439	1225395967
444	439	1225601335
445	446	1225366683
447	448	1225343684
449	450	1225347004
451	450	1225355303
452	450	1225366684
453	450	1225369180
454	455	1225367628
456	455	1225367993
457	455	1225368331
458	455	1225370416
459	455	1225370772
460	455	1225371380
227	461	1225345416
462	461	1225369767
463	464	1225381234
465	466	1225392561
467	466	1225444763
468	51	1225358868
469	51	1225367511
269	51	1225407161
470	471	1225345325
472	471	1225349564
473	471	1225370085
472	471	1225372130
474	471	1225478771
475	471	1225479222
476	471	1225479466
477	471	1225480748
478	471	1225482007
115	471	1225483552
479	471	1225484248
286	471	1225487852
480	471	1225489895
465	471	1225514874
481	471	1225515841
482	471	1225517148
483	471	1225522221
474	471	1225532100
279	484	1225432994
485	486	1225366188
174	486	1225369418
487	486	1225372082
488	486	1225372191
489	486	1225372829
490	486	1225386253
491	492	1225352046
388	492	1225376535
38	492	1225376559
335	492	1225376707
493	492	1225376712
494	492	1225376887
495	492	1225377467
496	492	1225436420
497	498	1225466183
499	498	1225466393
445	498	1225466748
500	498	1225472177
313	498	1225472729
501	51	1225467588
502	51	1225469560
503	51	1225483275
504	505	1225369128
144	505	1225370962
333	506	1225403007
507	506	1225485357
286	506	1225488010
115	506	1225498505
508	506	1225523600
509	506	1225547662
510	506	1225590573
86	511	1225364633
512	511	1225364869
513	511	1225365315
514	511	1225368307
515	511	1225370436
516	511	1225370826
517	511	1225375112
518	511	1225376940
519	511	1225382346
320	511	1225392874
520	511	1225405092
521	522	1225371101
523	522	1225371695
524	522	1225372819
525	522	1225372921
526	522	1225373188
527	522	1225377266
528	522	1225385882
529	522	1225401335
113	354	1225423875
530	354	1225426034
531	354	1225429562
286	354	1225429709
532	354	1225434105
533	354	1225441753
534	354	1225449463
535	536	1225368232
537	536	1225370738
538	536	1225379322
539	536	1225396275
540	541	1225413253
542	541	1225436775
299	543	1225377135
544	543	1225378008
545	543	1225378339
546	543	1225378721
357	543	1225381310
547	543	1225381500
330	543	1225383870
548	543	1225387549
549	543	1225390928
550	543	1225391533
551	543	1225443669
552	553	1225347569
554	553	1225374968
555	553	1225379958
556	553	1225384848
557	553	1225387789
558	553	1225390824
559	553	1225391177
560	553	1225399008
561	553	1225411267
562	563	1225347844
564	563	1225366648
565	563	1225366708
566	563	1225366880
567	563	1225368038
568	569	1225367518
460	569	1225371447
570	571	1225371226
572	571	1225371806
573	571	1225371914
574	571	1225371960
575	571	1225374335
576	571	1225375870
577	571	1225450018
578	571	1225459252
579	552	1225349440
580	552	1225374828
581	552	1225377821
582	552	1225381083
583	552	1225384673
584	552	1225385673
585	552	1225387895
586	552	1225389339
587	552	1225391345
588	552	1225391917
589	552	1225394057
590	552	1225397671
591	552	1225411675
47	552	1225424353
362	552	1225437621
592	552	1225444722
593	552	1225652221
460	594	1225371567
388	595	1225370821
596	595	1225371309
597	595	1225397019
286	598	1225375140
599	600	1225446317
601	602	1225408319
603	455	1225349190
237	604	1225370871
605	604	1225384544
606	607	1225357405
327	607	1225359517
608	607	1225366686
609	607	1225404735
610	607	1225408160
611	607	1225411291
612	607	1225427746
613	607	1225428959
614	615	1225370837
174	616	1225369353
617	618	1225408814
619	620	1225372221
621	620	1225373733
622	620	1225377810
623	624	1225396702
297	624	1225445219
297	624	1225566230
625	626	1225369768
328	626	1225371723
216	626	1225386787
627	626	1225405719
628	629	1225371443
630	629	1225374117
192	629	1225378388
631	632	1225372121
631	632	1225507601
364	633	1225403407
634	633	1225409380
635	633	1225461496
636	633	1225464944
637	633	1225465726
638	633	1225466119
639	633	1225466528
640	633	1225467687
641	633	1225468091
642	633	1225468942
643	644	1225384336
645	644	1225387580
254	644	1225432205
646	647	1225353578
445	648	1225376545
649	648	1225386262
650	651	1225352294
652	651	1225379233
253	651	1225379427
653	654	1225357069
655	656	1225404428
657	594	1225390425
658	594	1225392883
659	127	1225351228
602	127	1225351762
660	127	1225408898
661	127	1225409210
401	127	1225410297
662	127	1225415700
663	127	1225424607
664	665	1225353425
666	665	1225370569
216	665	1225371870
667	665	1225373869
668	665	1225384823
254	665	1225429773
298	665	1225456160
669	670	1225366632
671	670	1225402558
672	673	1225389554
674	673	1225397983
675	673	1225483942
676	677	1225368689
678	679	1225366469
401	679	1225411862
353	679	1225434623
680	681	1225433885
682	683	1225414729
684	683	1225414755
254	683	1225424858
685	683	1225429905
686	683	1225439108
687	683	1225548229
688	683	1225623391
689	690	1225414867
691	690	1225420787
692	690	1225435715
693	694	1225422938
695	694	1225429113
696	694	1225440023
697	206	1225377540
698	699	1225453617
700	461	1225430249
701	461	1225431052
254	702	1225425715
229	654	1225388257
703	654	1225388330
330	654	1225388532
704	654	1225389666
705	654	1225390457
706	654	1225460640
689	408	1225414954
707	408	1225422611
708	709	1225392372
710	709	1225394582
711	709	1225430374
712	709	1225431219
713	709	1225431985
714	709	1225432792
715	709	1225434039
716	709	1225434201
717	709	1225434580
718	709	1225435240
719	709	1225436024
720	709	1225436466
721	709	1225437892
722	709	1225437949
723	709	1225438699
216	709	1225441662
724	709	1225442948
725	709	1225452736
726	709	1225453540
727	493	1225387356
728	729	1225384140
377	729	1225384328
730	729	1225385712
731	729	1225401207
732	729	1225431031
733	734	1225355902
735	734	1225391665
736	734	1225392232
48	734	1225393167
737	734	1225435731
738	739	1225370687
740	739	1225372552
741	739	1225377274
742	739	1225405221
465	739	1225415783
470	739	1225417372
743	739	1225417645
744	739	1225419712
745	739	1225421053
746	739	1225427350
747	739	1225428839
748	739	1225430551
749	739	1225432616
750	739	1225449314
751	739	1225454291
752	753	1225405138
754	753	1225456235
755	756	1225373786
757	690	1225375398
758	690	1225375611
759	690	1225378222
760	690	1225381980
330	428	1225388483
761	571	1225432316
762	571	1225514935
763	664	1225370625
460	664	1225370701
764	664	1225371050
765	766	1225420765
254	766	1225425276
767	768	1225388668
769	768	1225388799
451	770	1225355225
771	770	1225367622
772	770	1225367996
35	773	1225356366
774	773	1225471745
775	766	1225374133
776	35	1225364585
777	35	1225365076
778	35	1225438521
779	780	1225354668
781	780	1225373531
782	783	1225384767
784	783	1225393546
785	783	1225393554
786	783	1225393844
787	783	1225395913
788	783	1225398213
789	783	1225430604
790	783	1225444234
783	783	1225511867
704	791	1225389813
792	793	1225401990
254	794	1225425289
795	793	1225357732
796	793	1225402851
797	793	1225409055
798	793	1225434316
799	793	1225438708
800	801	1225397625
802	803	1225371760
804	803	1225381785
805	803	1225710447
806	238	1225424224
807	238	1225452701
808	238	1225457648
792	809	1225366986
810	809	1225367470
811	809	1225368141
812	809	1225373688
813	809	1225482221
814	815	1225366270
816	815	1225372549
817	815	1225392363
818	819	1225364444
820	819	1225434785
821	819	1225442778
822	819	1225443337
823	819	1225454955
824	819	1225460327
760	677	1225382112
825	677	1225382494
826	677	1225382996
827	677	1225383430
828	677	1225384663
829	677	1225385333
830	677	1225387636
290	677	1225388338
831	677	1225389403
832	677	1225392728
833	677	1225393930
834	677	1225434034
835	836	1225410185
837	368	1225379460
838	368	1225379538
839	368	1225380301
840	368	1225391624
841	368	1225392159
785	842	1225393473
843	842	1225394474
844	842	1225397138
845	842	1225420453
846	842	1225427062
847	842	1225433890
848	842	1225435889
84	472	1225395397
849	472	1225395702
850	472	1225396354
851	472	1225403290
306	472	1225461545
852	51	1225391326
853	51	1225552002
854	855	1225367530
856	855	1225370798
857	855	1225387758
125	858	1225361956
310	858	1225430646
859	858	1225462155
860	855	1225423671
861	855	1225423869
862	855	1225426786
388	863	1225375425
864	472	1225372048
472	472	1225372314
865	472	1225374012
866	472	1225376664
472	472	1225376800
867	868	1225431581
713	868	1225432122
869	868	1225433617
870	868	1225442297
871	868	1225442809
872	873	1225368416
67	874	1225365235
120	874	1225365482
875	874	1225365895
876	874	1225367261
877	874	1225367888
878	874	1225370249
301	879	1225382271
880	879	1225387009
881	879	1225391557
882	883	1225367205
884	883	1225367396
159	883	1225367596
885	883	1225367615
886	883	1225368079
887	883	1225368351
888	883	1225368682
260	883	1225368721
889	883	1225368976
890	883	1225369690
891	892	1225378369
738	893	1225377746
894	893	1225381784
895	893	1225428755
896	893	1225435232
897	893	1225437947
898	893	1225454129
890	318	1225366739
899	900	1225363505
703	900	1225408522
901	900	1225409011
902	900	1225424839
903	900	1225429535
904	905	1225411330
906	905	1225436369
907	855	1225376054
38	908	1225399506
909	908	1225399677
298	910	1225453289
911	912	1225366848
913	912	1225367274
914	912	1225367312
915	912	1225371470
638	916	1225376487
917	916	1225376848
398	916	1225378284
290	916	1225379638
918	916	1225380726
919	916	1225381320
708	916	1225385896
920	916	1225387214
921	916	1225389461
922	916	1225390667
923	924	1225375361
925	924	1225438945
926	924	1225445080
927	924	1225448125
217	928	1225364514
929	928	1225400018
930	928	1225442694
364	928	1225442758
931	928	1225443127
932	928	1225443359
933	928	1225443875
926	928	1225445037
934	928	1225445430
935	928	1225448898
898	928	1225453731
936	928	1225454912
330	937	1225392657
938	939	1225371968
940	673	1225394531
100	941	1225408486
942	941	1225416944
943	941	1225447514
944	437	1225394581
945	437	1225395743
946	947	1225366629
948	891	1225395836
949	891	1225400839
950	951	1225432045
952	951	1225433902
953	951	1225435199
954	951	1225436111
955	951	1225456499
661	951	1225465509
956	957	1225399980
958	957	1225400171
959	957	1225400378
960	957	1225400760
961	957	1225401912
962	957	1225403196
963	957	1225403463
964	957	1225403650
965	957	1225409293
966	957	1225410011
967	957	1225416718
968	957	1225420812
969	957	1225437196
636	957	1225441818
970	957	1225442248
786	957	1225442798
971	957	1225442828
972	973	1225377092
974	975	1225363924
976	975	1225366687
977	978	1225403839
290	979	1225379659
364	979	1225380087
980	979	1225394510
981	979	1225395731
982	979	1225413773
983	979	1226166449
984	985	1225394318
986	985	1225400201
987	985	1225404767
988	985	1225405840
989	985	1225410108
990	991	1225375682
992	991	1225380504
993	991	1225382704
994	991	1225443547
544	991	1225448331
995	991	1225448425
996	991	1225450561
997	991	1225452050
936	991	1225455312
998	991	1225455790
999	991	1225531624
38	1000	1225402472
1001	1000	1225432502
1002	1003	1225376007
336	1003	1225376048
356	1003	1225376275
1004	1003	1225378572
1005	1003	1225396050
373	1003	1225398038
1006	35	1225411698
1007	35	1225423559
1008	35	1225428939
1009	947	1225366447
131	947	1225366798
440	1010	1225376196
1011	1010	1225376213
472	1010	1225376665
1012	604	1225391406
1013	604	1225399548
72	1014	1225384830
1015	1014	1225464782
1016	1017	1225417051
1018	1017	1225422388
1019	1020	1225377198
1021	1020	1225377634
1022	1020	1225378054
1023	1020	1225386821
1024	1020	1225388914
1025	1020	1225398049
1026	1027	1225372334
1028	1027	1225386947
1029	1030	1225430735
1031	1032	1225384877
1033	1032	1225395191
1034	1032	1225459824
1035	1036	1225379505
1037	1036	1225478640
1038	1036	1225492481
510	1036	1225590471
738	1039	1225377947
1040	1039	1225389161
1041	1039	1225428107
1042	1039	1225431242
217	1039	1225451479
85	1043	1225381273
1044	1043	1225399238
1045	1043	1225399501
1046	1043	1225399804
1047	1043	1225399865
1048	1043	1225401809
292	1043	1225419860
853	1049	1225553444
1050	1051	1225386572
1052	1051	1225392129
429	1051	1225441673
1051	1053	1225366696
1054	1053	1225387203
1055	1053	1225387912
1056	448	1225453220
1057	448	1225453239
1058	448	1225453501
1059	448	1225709551
1060	1061	1225364694
1062	1061	1225372639
1063	1061	1225388195
1064	1061	1225390709
1035	1065	1225372159
1066	1065	1225435235
1067	1065	1225462596
663	1065	1225462700
1068	1065	1225485268
1069	217	1225377843
398	217	1225378180
1070	1071	1225378224
1072	1071	1225397555
1073	1071	1225397695
1074	1071	1225399471
10	1071	1225401139
1075	1071	1225401785
903	1071	1225429821
1076	1071	1225433609
1077	1071	1225465358
1078	1079	1225378916
1080	1079	1225480210
1081	1082	1225364744
1083	1084	1225375524
1085	755	1225367477
1086	703	1225366268
144	703	1225371517
1087	1088	1225368272
1089	1090	1225364912
1091	1090	1225364918
1092	1090	1225371826
1093	1090	1225381889
1094	1095	1225462877
1096	1095	1225463942
642	1095	1225469784
1097	1095	1225485966
1088	1098	1225364777
776	1098	1225364791
1099	1098	1225364897
1100	1098	1225364940
1101	1098	1225365183
1102	1098	1225365570
144	1098	1225372613
1103	1104	1225368594
46	384	1225377981
1105	120	1225364913
1085	120	1225367539
1106	120	1225370595
1107	120	1225376374
976	682	1225365769
738	1108	1225371016
580	1108	1225392286
66	1108	1225415691
1109	1108	1225427277
449	1108	1225428044
1110	1108	1225433375
1111	1108	1225439812
1112	1108	1225443428
1113	1108	1225457655
1114	294	1225365097
1115	294	1225366397
274	1091	1225365164
1116	1091	1225366672
1117	1091	1225367642
1118	1091	1225367917
1119	1091	1225369602
1120	1091	1225370352
1092	1091	1225371930
674	1091	1225372475
1121	1091	1225437921
1122	817	1225374581
1123	1124	1225379407
1125	1124	1225396629
144	1126	1225372528
1127	1126	1225373778
663	1128	1225367214
254	1128	1225370067
1129	1128	1225380918
1130	131	1225373146
639	131	1225378696
1131	131	1225385398
451	131	1225401415
1082	1132	1225365259
1133	1132	1225365304
1134	1132	1225365858
1135	1132	1225367400
1136	1132	1225447401
1137	1138	1225426828
1139	1138	1225432245
1140	1138	1225433018
95	1138	1225433739
513	1141	1225365508
1142	1141	1225368836
1143	1141	1225369233
1144	1141	1225369516
515	1141	1225370758
828	1141	1225399646
113	1145	1225365869
1146	728	1225369411
738	1147	1225371090
1148	1147	1225435818
823	1145	1225368868
1149	1145	1225407746
1150	1145	1225425883
732	1145	1225431264
398	1145	1225439471
1151	1152	1225365547
1153	1154	1225386299
1155	1156	1225368271
1157	1156	1225371900
1151	1158	1225365395
113	1158	1225366147
1159	1158	1225367305
1160	1158	1225370526
1161	1162	1225366095
1163	1162	1225374921
1121	1162	1225438019
1164	777	1225370993
1165	1166	1225365366
1167	1166	1225368591
1168	1165	1225365381
1169	1165	1225365439
274	1165	1225365570
1170	1165	1225366154
1171	1165	1225366730
1172	1165	1225366892
1173	1165	1225367333
959	1165	1225367411
1168	1165	1225367501
877	1165	1225367760
1174	1165	1225368476
1175	1165	1225369124
1176	1165	1225369153
986	1165	1225370813
1177	1165	1225371771
1178	1165	1225372230
773	1165	1225376170
1179	1165	1225396936
1180	1165	1225415335
1181	1182	1225365654
1183	1182	1225369554
1184	1182	1225369653
516	1182	1225370316
1185	1186	1225384365
1187	1186	1225442784
1188	1189	1225454813
1190	1191	1225365439
1192	1191	1225365439
1193	1191	1225365912
1194	1195	1225366053
1196	1197	1225365383
1198	1197	1225365871
1199	1197	1225368858
663	1200	1225367644
636	1200	1225367925
1201	1200	1225371342
1202	1200	1225374755
274	1203	1225366521
1204	1203	1225437641
1205	1206	1225366269
1202	1206	1225374800
38	35	1225371203
1165	1207	1225365604
1208	1207	1225367449
1184	1207	1225369721
1209	1207	1225373807
58	1210	1225365996
1210	1210	1225366656
411	1145	1225411553
1211	1145	1225447766
1212	1145	1225548818
805	1145	1225714088
1213	1214	1225368881
336	1214	1225398952
113	274	1225366512
1215	274	1225366867
178	274	1225368090
278	1216	1225367194
1217	1216	1225495590
1218	1219	1225366456
1220	1219	1225375782
1221	1219	1225378450
1222	1219	1225463064
1223	1224	1225402863
1225	1224	1225478970
1226	1224	1225479048
1227	1224	1225479419
1228	1224	1225479581
1229	1230	1225365884
809	1230	1225366486
1231	1232	1225380738
1187	1232	1225442884
1113	1232	1225457760
1233	1234	1225415656
1235	1234	1225416691
1236	1237	1225366423
1238	1237	1225366521
1239	1240	1225370746
460	1240	1225370750
1241	1145	1225384641
1242	1145	1225395972
1243	1145	1225432665
1244	1145	1225439712
1245	1246	1225369081
1192	1247	1225366146
1247	1247	1225368616
1248	1247	1225372723
1249	1250	1225379710
115	411	1225366435
387	411	1225368574
1251	411	1225384578
1252	411	1225395169
1253	672	1225366446
1254	672	1225385326
1255	1256	1225368366
1257	1256	1225368660
1164	1256	1225369541
1258	1256	1225381279
1184	451	1225369885
1259	1260	1225373739
1261	1260	1225379229
1262	985	1225368311
1263	985	1225370089
1264	985	1225375311
1265	274	1225365945
274	274	1225366729
810	274	1225367139
448	1266	1225366010
1267	1266	1225423745
1058	1266	1225453561
1268	1266	1225455745
1058	1266	1225456161
1269	1270	1225424762
1271	1270	1225429187
453	1270	1225429203
1272	1270	1225429825
1273	1270	1225429857
1274	1270	1225444055
1275	1270	1225450575
323	1276	1225366211
1277	1276	1225367863
1278	1276	1225369371
1279	1276	1225392848
1280	1189	1225533704
120	1281	1225366218
1114	1282	1225366344
330	1266	1225484606
1283	1266	1225485230
1284	1266	1225486103
1285	1266	1225486666
1286	1266	1225488970
1287	1266	1225564874
19	1266	1225656871
219	803	1225367381
1288	803	1225369527
1289	1290	1225366263
1120	1290	1225370415
1291	1264	1225367056
1292	1293	1225367933
1294	1295	1225366557
1296	1276	1225366754
1297	1298	1225379375
1299	1189	1225528678
1300	1301	1225366242
1302	1301	1225366589
877	1301	1225367494
364	1061	1225403455
718	1061	1225462211
1303	1061	1225463930
134	1304	1225367252
1245	1305	1225369166
430	1306	1225367363
1307	1308	1225368093
1309	122	1225366198
1310	122	1225367656
1092	1311	1225372145
1202	1311	1225374866
1236	1312	1225369015
1092	1312	1225372187
451	1312	1225401566
1313	1314	1225366904
219	1314	1225367426
1279	1314	1225392863
1315	1316	1225452976
237	1317	1225370990
1318	1317	1225371049
1319	1317	1225379821
1320	1317	1225392550
1321	1317	1225392588
1322	1323	1225368023
967	1323	1225368991
1324	1325	1225366704
1326	1327	1225367619
51	808	1225376561
391	808	1225384573
7	808	1225385040
1328	808	1225387587
1329	808	1225392739
1300	465	1225368164
1330	465	1225373054
1330	465	1225374328
465	465	1225388769
1330	465	1225438084
274	1331	1225366800
877	1331	1225367431
1234	1332	1225367137
1333	1332	1225368726
1334	1332	1225399404
1335	1332	1225399433
1336	1332	1225402428
1337	1332	1225403315
322	1332	1225406949
1338	1332	1225422040
567	299	1225368151
1339	299	1225368755
1340	299	1225375246
1341	1342	1225374001
1343	1344	1225383193
606	1051	1225368490
772	1051	1225369819
1345	1051	1225373146
1346	1051	1225383868
890	1347	1225367051
1348	1349	1225368750
1350	1349	1225399908
1351	1352	1225399693
1353	1352	1225400382
1354	1352	1225403855
1355	1352	1225444160
741	105	1225374805
1356	105	1225378036
219	105	1225405635
1357	1358	1225411409
1225	1358	1225479207
914	728	1225367208
728	728	1225374682
1359	1360	1225367883
1361	1360	1225370084
1362	1360	1225372112
890	1363	1225367349
278	210	1225377241
785	210	1225394336
1364	1324	1225395917
1365	1366	1225366882
774	1366	1225366918
1367	1366	1225367263
1368	1366	1225367829
1369	1366	1225368500
1370	1371	1225367345
567	1371	1225368176
1372	1373	1225383934
1374	1373	1225384209
769	1373	1225385481
1375	1373	1225388654
1376	1373	1225390521
1377	390	1225397049
1378	390	1225434277
1379	390	1225434705
914	1380	1225367183
1381	1380	1225367388
1242	1380	1225368887
1382	1380	1225369034
1383	1384	1225369976
1385	1384	1225443887
1386	1384	1225447035
1387	1384	1225452437
1143	884	1225369844
1388	884	1225378603
1389	884	1225382525
1390	1391	1225366943
1392	1391	1225367032
1393	1391	1225367083
1394	1391	1225369984
1395	1396	1225367187
1397	1396	1225370480
1398	1399	1225368248
1400	390	1225390813
1401	390	1225422080
1402	390	1225428294
1403	390	1225450810
429	390	1225457533
1162	1404	1225367448
639	1404	1225379156
1405	1406	1225369070
113	121	1225367118
1407	1408	1225374292
1409	1408	1225399900
1410	1411	1225367501
1412	1413	1225367281
159	1413	1225367790
1414	1415	1225397288
792	854	1225367285
120	854	1225367417
1416	854	1225367795
174	854	1225368025
1417	854	1225368422
1418	854	1225368673
1161	854	1225373118
1395	1419	1225367089
1420	862	1225369057
1382	1421	1225369052
453	1421	1225370702
1412	1422	1225367260
1423	1422	1225367382
889	1422	1225368566
1407	1422	1225374319
1424	1422	1225374553
1425	1426	1225370862
398	1426	1225378001
507	1426	1225389352
269	1426	1225404155
1427	1428	1225367663
278	1428	1225368068
1429	728	1225393795
1430	1431	1225367411
1432	914	1225367297
703	914	1225367496
1398	914	1225367846
767	914	1225367913
1433	914	1225367936
567	914	1225368326
1434	914	1225371808
1435	914	1225374137
1436	1437	1225367416
320	1437	1225392934
445	1438	1225367672
174	1438	1225368087
1398	120	1225367898
1435	120	1225373259
1435	803	1225373202
1262	1033	1225369174
1439	1432	1225367715
1440	1432	1225367902
636	792	1225368782
460	1119	1225370795
1441	1442	1225379879
1443	1442	1225429709
1444	1442	1225432419
1290	1085	1225367738
1245	1085	1225369325
1445	1085	1225373401
1446	1085	1225374205
1388	1085	1225378735
1447	1085	1225385899
1364	1085	1225396738
451	1085	1225401662
1244	703	1225368270
1448	877	1225370472
1307	877	1225370772
1418	1380	1225368599
1449	1380	1225369358
1450	1451	1225420806
1452	1451	1225447609
1453	1454	1225413593
1455	1454	1225428316
1456	1457	1225368525
1382	1457	1225370795
1458	1430	1225369733
1166	1430	1225371202
1459	1460	1225431448
1082	1461	1225367765
1462	1463	1225370225
1464	1465	1225371207
1466	1332	1225401221
1467	1342	1225448561
323	1468	1225369006
1418	1291	1225368564
1368	1412	1225367947
323	1412	1225369491
761	1469	1225427403
454	1469	1225516013
1470	1471	1225368299
1472	1473	1225371229
1474	1475	1225439223
1476	1475	1225439327
1477	1475	1225439856
36	1475	1225440972
577	1475	1225441072
1478	1475	1225442157
1479	1475	1225442538
1480	1475	1225446790
1481	1475	1225450952
362	1475	1225451341
1482	1475	1225452508
1483	1475	1225455252
1484	1475	1225468676
1485	1475	1225471919
1486	1475	1225474181
1487	1475	1225476895
738	1488	1225373861
1489	1488	1225420203
1490	1488	1225434619
1491	1488	1225444234
1492	1488	1225445484
217	1488	1225453436
1493	1488	1225453724
1494	1495	1225375421
1496	1495	1225376069
1497	1495	1225412010
1498	1495	1225414607
1499	1495	1225415933
1500	1501	1225369794
1500	1501	1225395822
738	1502	1225373808
1503	408	1225441345
1504	408	1225549026
1505	1506	1225368571
1507	1506	1225786457
1508	278	1225380048
1085	1509	1225368262
1510	1430	1225400865
1127	1511	1225373661
1136	1511	1225449436
741	1512	1225376757
1513	1512	1225407735
738	1514	1225373756
807	1515	1225368107
1516	1517	1225398981
1518	1519	1225373132
1520	1519	1225373577
1189	1014	1225369936
1521	1014	1225455062
380	1014	1225461569
1522	1523	1225368524
1524	1525	1225368320
1526	1525	1225369120
903	1527	1225368200
1528	1423	1225368751
1529	1423	1225449212
1530	1531	1225369941
1532	1531	1225393392
1533	1534	1225543273
1535	1536	1225368703
1537	1538	1225431771
1539	1538	1225439063
1540	1538	1225455774
387	681	1225442220
1541	681	1225453433
1542	1542	1225796116
1543	1544	1225371176
1230	1087	1225368722
1136	1087	1225449915
1545	771	1225370083
1543	771	1225371288
1546	1547	1225372594
1548	1549	1225371779
1253	1549	1225379962
1550	1551	1225368722
1552	1551	1225423547
738	740	1225371385
1553	740	1225412903
1554	210	1225386867
274	1555	1225369608
807	1555	1225369906
458	1456	1225369888
1556	1383	1225444156
1285	1383	1225444729
1557	1383	1225444986
1558	1383	1225447483
1559	1383	1225448210
1560	1383	1225452391
1424	1383	1225456534
998	1383	1225457657
876	1561	1225369127
71	1561	1225369959
1562	1561	1225370525
454	1563	1225516030
1564	1565	1225369215
1566	1567	1225369748
1568	1567	1225371044
1569	274	1225369751
1569	274	1225370642
358	1526	1225371156
1570	1526	1225401402
1571	1572	1225370130
299	1573	1225374297
1574	1573	1225374484
1575	1573	1225374837
1576	1573	1225375017
1577	1573	1225375680
1578	1573	1225376100
1579	1573	1225413889
1580	1573	1225447708
1581	1030	1225375366
1582	1030	1225375574
575	1030	1225375715
1167	1030	1225375896
941	1030	1225376801
1583	1030	1225376882
1584	1030	1225377562
1585	1030	1225380039
1586	1030	1225408918
1587	1030	1225452983
1588	1589	1225374188
1590	1589	1225374370
1591	1589	1225374434
138	1589	1225378298
1592	1589	1225378719
432	1589	1225380882
1574	1589	1225383104
1593	1589	1225383385
1594	1589	1225392360
1595	1589	1225432254
1596	1589	1225434976
1597	1598	1225369620
44	1599	1225370849
1600	1599	1225372678
1601	1599	1225372774
237	1602	1225369332
1603	1602	1225370160
1604	1602	1225373639
1605	1602	1225375658
1606	1602	1225412691
233	1607	1225369889
1608	1609	1225369976
55	1609	1225374932
1610	1609	1225386636
1144	1611	1225370802
1612	1611	1225371081
1613	1611	1225371350
1614	1611	1225372241
1615	1611	1225382018
646	1616	1225371873
646	1617	1225371859
1618	1619	1225432192
1620	1619	1225459718
1621	1619	1225700515
1622	1623	1225369784
1624	1623	1225369904
1625	1623	1225370514
1626	1623	1225375611
1627	1623	1225379900
1628	1629	1225431261
1630	1569	1225369696
1631	1569	1225369812
1435	1632	1225370661
1633	1632	1225373833
1634	1632	1225374280
1635	1636	1225370709
144	1636	1225370737
1637	1636	1225454160
1610	1638	1225386823
1639	1640	1225370072
1641	1642	1225369775
1624	1642	1225369965
233	1642	1225370456
1597	1642	1225371193
1307	1643	1225370894
1644	121	1225370705
1645	390	1225374918
1545	37	1225370255
1646	1647	1225381838
663	408	1225439199
1434	408	1225440484
1648	408	1225440670
1649	408	1225461781
1650	1651	1225378690
1562	1652	1225370246
1614	1652	1225373136
1653	1652	1225381041
1644	1526	1225370742
1654	1526	1225371290
38	1442	1225451879
1655	1442	1225452154
828	1442	1225455422
1656	1442	1225455623
1657	1442	1225458305
254	1442	1225481935
1568	954	1225371080
1658	1659	1225371071
1562	1630	1225370386
1144	1630	1225370894
1604	1630	1225374112
1660	1661	1225370527
1627	1661	1225379985
1653	1661	1225381108
1621	1661	1225700907
1161	1662	1225372662
1663	437	1225372755
91	437	1225384615
1614	1664	1225373185
1627	1664	1225380028
443	131	1225396096
1665	458	1225370678
1625	1666	1225370603
1383	1667	1225373201
1668	1667	1225441106
38	1667	1225442677
1238	1667	1225443317
566	1667	1225449733
1669	3	1225370671
1601	3	1225373245
1670	1671	1225384513
1672	1673	1225371471
1674	1674	1225370070
241	1675	1225370056
85	1676	1225381244
1677	1676	1225388344
1678	1676	1225432085
1679	1676	1225433939
1220	1676	1225434313
950	1680	1225443725
1681	1680	1225444154
1435	1682	1225371797
1683	1684	1225405878
1685	1684	1225407841
1686	1684	1225409153
1687	1684	1225414731
1192	1688	1225370719
764	1688	1225371326
1689	1688	1225379224
1690	636	1225375252
636	636	1225376702
183	1562	1225387571
1691	1692	1225371246
1693	1692	1225376237
1694	1562	1225371816
1695	1562	1225371874
1696	1697	1225370560
1698	1697	1225379433
668	1697	1225384954
1644	1654	1225370787
1654	1654	1225371185
1699	1654	1225376460
1382	1700	1225370253
453	1700	1225370995
1701	440	1225370288
1702	1703	1225388509
1704	1705	1225375612
1204	1705	1225440797
1706	1707	1225371182
485	882	1225370511
1692	882	1225370680
1644	1708	1225370826
1709	1708	1225371221
1710	441	1225370985
1711	1712	1225400928
1713	934	1225382466
1285	934	1225486833
1703	934	1225488301
1714	934	1225489756
1710	1715	1225371902
1716	1717	1225454516
156	1717	1225455040
1718	1717	1225455173
1719	1717	1225455659
460	1720	1225371090
1285	1720	1225371917
1721	1720	1225373699
1722	1723	1225373216
368	1723	1225391814
506	8	1225443022
1724	1725	1225371124
1726	1725	1225373643
1345	458	1225370905
1727	1728	1225436762
807	1729	1225371694
1730	1731	1225371489
1732	1733	1225411871
1734	1733	1225427138
1733	1733	1225429157
1735	1733	1225463163
1736	1126	1225373126
121	121	1225371560
1737	1738	1225376032
1739	1740	1225372061
1741	1740	1225373023
374	1742	1225372939
1743	1742	1225374623
1744	1742	1225374963
1745	1742	1225381524
1746	1742	1225394789
1747	1748	1225370771
703	1749	1225370772
674	1749	1225371328
807	1749	1225371740
237	1749	1225372070
1750	1749	1225372251
1751	1749	1225374357
517	1749	1225376725
1752	1753	1225371301
1754	1753	1225372048
1755	1756	1225371670
1757	1756	1225372416
1758	1756	1225373016
1759	1756	1225373517
1760	1756	1225390862
1761	1756	1225461692
1762	1763	1225377440
1627	1763	1225380388
1764	1763	1225741952
1765	1526	1225371507
1766	1767	1225377967
368	1767	1225392514
1756	1768	1225370932
1752	1768	1225371422
1769	1768	1225385521
1770	485	1225379925
1752	1771	1225371444
1761	1771	1225461893
1035	772	1225372283
1066	772	1225435289
368	1772	1225392624
1773	1772	1225538240
1774	1775	1225371718
1776	1694	1225371423
1777	1694	1225378243
1778	1694	1225385603
1600	1213	1225500134
1779	1213	1225535275
1780	1781	1225371945
1782	1781	1225372417
1781	58	1225446350
674	1783	1225371369
774	1784	1225373550
1784	1784	1225373907
1785	1786	1225372874
1787	1786	1225376754
781	1788	1225372425
1789	1788	1225372466
1736	41	1225372985
1769	41	1225385589
1790	41	1225396006
1791	1792	1225375051
1793	1792	1225389717
807	1794	1225371819
1795	1794	1225372064
1796	1794	1225374510
1797	1794	1225375416
1798	1794	1225378705
1757	1794	1225382531
1799	1800	1225372637
1782	596	1225372579
524	596	1225373274
774	1801	1225373327
1802	1801	1225402044
298	440	1225455958
1694	1572	1225372438
1789	1803	1225372495
1804	1387	1225432168
1499	1387	1225444193
1244	1387	1225456538
1805	1088	1225371688
1806	1088	1225378115
774	1666	1225373371
1807	1666	1225376902
1666	1666	1225432505
1581	1141	1225371608
1808	1141	1225371681
1771	1141	1225371733
1809	1141	1225371793
1810	1811	1225379182
1812	1708	1225379720
38	1813	1225371837
286	1814	1225377461
1612	1815	1225372811
368	1815	1225392690
1816	1817	1225375603
356	1817	1225376176
1818	1817	1225515724
1132	1819	1225376296
1820	1821	1225451032
1822	1821	1225468848
1823	1141	1225374008
1824	723	1225372417
1807	1366	1225377011
1825	453	1225500086
1826	453	1225501266
1827	453	1225501421
1828	453	1225535775
1046	453	1225538706
1829	453	1225545025
1830	453	1225573415
73	1831	1225372341
1832	1831	1225372906
1833	1831	1225373643
1834	1831	1225375346
1835	1836	1225372354
1837	106	1225406881
1838	1839	1225372391
850	1839	1225375302
1840	1839	1225376636
612	1839	1225380514
788	1839	1225382850
1841	1839	1225383609
1840	1839	1225388417
1842	1771	1225371935
1843	1771	1225448963
1844	1845	1225446754
1846	1847	1225372749
290	1847	1225372890
1848	1849	1225431290
1850	1851	1225372283
1852	1851	1225373535
1853	1851	1225373966
1854	1851	1225374005
1855	1851	1225374155
1856	1851	1225374546
1857	1851	1225375902
1858	1851	1225377815
1859	1851	1225378924
1860	1851	1225387122
1861	1851	1225444131
1862	1851	1225448977
58	1863	1225372091
1864	1863	1225372591
463	1863	1225381359
1865	1863	1225414953
1866	1867	1225372505
1868	1869	1225393524
1597	1870	1225372227
1499	1870	1225420598
1871	365	1225400930
1872	1682	1225372382
1873	1682	1225373542
1874	1682	1225384339
1875	1876	1225377114
1877	1876	1225453002
1878	1879	1225445692
1880	1881	1225373636
891	1881	1225374032
866	1881	1225375933
1882	1883	1225372928
524	1883	1225373420
1884	1885	1225374273
1858	1885	1225378404
266	1886	1225375100
866	1886	1225376759
1887	1888	1225383908
612	499	1225381620
1889	1890	1225509308
1891	1890	1225530972
1892	1890	1225530987
1893	1890	1225534120
658	1894	1225373577
1840	1894	1225376781
91	1894	1225384276
1435	1835	1225372594
1895	1896	1225373707
1880	1896	1225373726
425	1896	1225405223
1897	1898	1225377764
463	1898	1225381426
1242	1242	1225385813
1899	1242	1225418487
1900	1242	1225420302
1901	1242	1225420447
1902	1242	1225431638
1903	1242	1225434752
1904	1242	1225436446
1905	1242	1225440754
1906	1242	1225441876
247	1907	1225373790
1908	1909	1225527072
1910	1909	1225534181
1911	1909	1225534269
1858	390	1225378749
1564	453	1225407707
1912	1913	1225434382
237	1914	1225380564
788	1915	1225382937
1916	1917	1225373329
1918	1917	1225380794
1604	1919	1225374406
1919	1919	1225382802
559	674	1225392558
1920	1921	1225383018
1922	1881	1225391682
612	1923	1225373646
1924	1923	1225374401
1925	1923	1225379168
1926	1923	1225432614
1927	1928	1225394114
1929	1928	1225404488
1930	1928	1225478602
1931	1928	1225479131
1932	1928	1225480160
1933	1928	1225481650
1934	1928	1225482754
1935	1928	1225484830
1936	1928	1225488338
1699	1928	1225490269
1937	1928	1225800223
524	803	1225373482
1938	803	1225377574
1939	1824	1225373163
1940	1941	1225372474
612	1941	1225376957
[truncated: 85,627 more rows]
