# Supplementary material for: A new stochastic diffusion model for influence maximization in social networks
Source: Sci Rep. 2023 Apr 14;13:6122. doi: 10.1038/s41598-023-33010-8 (PMC10104855; doi:10.1038/s41598-023-33010-8)
Supplement: Supplementary file 1 — Supplementary Information. [file 41598_2023_33010_MOESM1_ESM.zip › Stochastic test networks/Slashdot-threads.txt]

1	2	1133377860
3	4	1133379300
5	6	1133434440
6	7	1133441700
8	9	1133391000
10	11	1133390520
12	13	1133390940
14	15	1133385360
6	16	1133647260
17	18	1133517660
19	20	1133379900
9	21	1133382060
22	7	1133417640
23	24	1133399760
25	26	1133390340
27	4	1133380680
28	29	1133378580
24	30	1133439420
31	29	1133378280
32	33	1133384700
34	9	1133398860
9	35	1133384520
19	36	1133380320
37	18	1133380800
35	9	1133385960
38	2	1133377680
39	19	1133379960
40	35	1133385720
41	42	1133537160
35	43	1133393460
44	19	1133381640
45	9	1133394120
46	18	1133380260
47	19	1133390760
36	19	1133387040
9	8	1133400360
48	49	1133500380
50	29	1133382000
51	15	1133468940
52	53	1133404020
17	36	1133699520
7	54	1133384640
55	29	1133378940
56	35	1133379780
57	58	1133387100
59	60	1134065820
19	36	1133440080
61	62	1133397720
63	38	1133379300
64	65	1133389560
66	14	1133426340
33	53	1133381520
67	68	1134559740
69	70	1133383320
71	1	1133416860
35	72	1133445660
73	2	1133377680
35	15	1133386620
74	35	1133379480
8	4	1133381280
75	19	1133409600
6	7	1133382960
76	29	1133384940
58	70	1133383020
18	29	1133378940
77	78	1133480820
79	80	1133390400
42	13	1133381940
81	82	1133379360
83	19	1133385360
84	85	1133389260
16	6	1133466540
86	29	1133379180
53	2	1133377680
35	87	1133383260
17	88	1133509800
89	24	1133401980
90	31	1133386560
91	53	1133380740
92	38	1133520780
93	94	1133436840
17	33	1133518200
49	48	1133453760
95	48	1133437740
35	96	1133396160
87	35	1133381280
13	18	1133379300
97	98	1133451720
18	99	1133453940
100	1	1133382840
7	19	1133386380
101	53	1133392320
35	2	1133378280
102	29	1133379480
103	18	1133437560
9	61	1133399460
17	18	1133682720
21	9	1133380440
104	78	1133416200
105	35	1133379720
106	84	1133394900
107	10	1133392500
108	2	1133403180
6	6	1133446440
109	39	1133381880
110	19	1133438400
35	9	1133383860
111	8	1133393880
112	19	1133415840
19	80	1133377920
80	2	1133377440
94	53	1133380920
8	9	1133382480
59	9	1134063960
113	36	1133419560
59	9	1133382720
68	35	1133451300
65	20	1133380260
86	35	1133378940
6	18	1133380920
9	35	1133379900
99	6	1133386140
114	4	1133422200
53	53	1133378100
115	1	1133379000
116	117	1133446200
4	2	1133377680
3	29	1133379840
117	19	1133404200
118	35	1133439060
119	120	1133380860
121	35	1133390820
122	123	1133396700
124	4	1133379120
125	38	1133384280
60	59	1133388360
126	86	1133386920
62	9	1133388660
7	6	1133384340
127	3	1133387280
123	1	1133380980
128	18	1133527380
17	36	1133507520
129	36	1133396040
36	19	1133380020
17	7	1133504820
130	35	1133401380
98	2	1133377800
36	17	1133587620
131	132	1133401680
133	72	1133436300
24	134	1133473680
135	13	1133384640
3	136	1133386020
6	53	1133381220
9	37	1133383500
137	29	1133378100
138	35	1133393700
139	78	1133442180
4	29	1133378400
78	38	1133385360
140	53	1133394240
35	121	1133394360
24	19	1133394120
141	29	1133378880
88	6	1133398260
132	2	1133393160
9	8	1133469060
142	9	1133402520
9	59	1133383800
72	35	1133431080
143	32	1133393340
144	19	1133447520
15	35	1133379360
24	30	1133728680
145	123	1133394900
17	18	1133514000
78	120	1133382120
146	19	1133380260
96	35	1133395560
147	19	1133396820
19	19	1133380020
148	86	1133381400
9	62	1133389800
48	95	1133441940
37	105	1133382180
149	37	1133382720
150	53	1133390400
151	35	1133427000
6	7	1133440980
30	24	1133413980
92	57	1133520600
134	24	1133418480
103	24	1133432100
152	29	1133378040
9	35	1133382420
43	86	1133380080
120	3	1133380080
36	36	1133471340
7	35	1133379300
153	1	1133378220
154	73	1133378100
155	156	1133378940
20	19	1133379360
19	74	1133380920
19	29	1133378040
157	4	1133450820
158	114	1133445300
29	29	1133386860
4	8	1133382780
159	35	1133379660
160	19	1133453820
139	78	1133401500
18	17	1133529000
161	73	1133432760
162	53	1133382600
163	10	1133434140
164	19	1133425020
78	139	1133422500
165	55	1133379960
166	13	1133394900
167	19	1133379300
35	9	1133380560
168	53	1133396520
30	24	1133720280
11	159	1133380680
156	2	1133377860
169	55	1133395980
170	53	1133385180
54	7	1133382960
19	98	1133378160
44	38	1133381400
35	40	1133389320
171	1	1133379120
9	35	1133387700
43	167	1133379780
37	9	1133382000
136	3	1133382960
172	2	1133377260
78	139	1133463960
30	24	1133760000
173	24	1133433240
174	6	1133396640
175	35	1133432760
176	63	1133381100
99	33	1133385180
1	115	1133379840
15	2	1133378220
177	7	1133389980
19	18	1133380440
17	36	1133698440
178	81	1133380380
1	153	1133379180
6	18	1133547300
179	15	1133378820
85	13	1133382420
180	38	1133390820
26	53	1133386140
181	80	1133427300
182	53	1133392500
29	2	1133377800
183	53	1133381460
82	29	1133378760
105	37	1133383860
48	40	1133426820
184	30	1133435520
8	9	1133460240
70	38	1133378040
185	186	1133369280
187	9	1133386920
188	189	1133391840
190	186	1133369280
191	192	1133368020
193	186	1133365440
194	195	1133381520
196	197	1133372040
198	199	1133400300
200	201	1133382900
202	203	1133373720
204	205	1133377380
206	203	1133384940
187	9	1133375580
207	208	1133377440
86	209	1133373840
210	186	1133365260
211	202	1133366820
212	186	1133364360
213	214	1133366220
215	202	1133367780
216	9	1133395620
217	186	1133377260
218	209	1133382420
219	186	1133368980
220	221	1133374140
222	223	1133367660
224	225	1133368980
226	227	1133369220
228	186	1133363820
229	230	1133373720
9	231	1133469900
199	198	1133428560
232	227	1133365380
233	214	1133371500
234	201	1133366100
235	216	1133425800
236	237	1133365680
238	221	1133366700
208	239	1133371140
240	239	1133371980
241	209	1133372340
242	186	1133368260
195	194	1133377980
243	202	1133364120
9	244	1133390400
202	187	1133371440
245	246	1133368980
247	94	1133382240
248	207	1133365140
249	186	1133364960
197	196	1133455800
250	251	1133390280
9	252	1133365740
253	186	1133368860
254	255	1133377260
256	186	1133364660
207	248	1133368320
187	257	1133377860
207	208	1133454060
187	9	1133377740
258	259	1133376600
260	205	1133366400
261	186	1133373240
230	262	1133364720
263	201	1133373840
197	202	1133369940
264	243	1133370600
243	187	1133430360
225	214	1133365020
207	189	1133367000
221	186	1133364300
265	266	1133433660
267	268	1133365860
269	262	1133377260
270	186	1133364360
271	230	1133370840
94	247	1133383680
272	186	1133364360
251	273	1133366220
257	187	1133377740
194	195	1133376480
243	9	1133510100
262	223	1133364060
274	192	1133390580
266	254	1133386680
275	243	1133364420
276	186	1133364360
202	240	1133364180
199	262	1133371500
277	278	1133369400
279	186	1133369040
9	243	1133532900
280	281	1133370060
207	221	1133366760
239	202	1133365620
189	186	1133364420
282	202	1133400660
283	284	1133373960
285	186	1133365080
243	9	1133430600
208	207	1133453760
286	287	1133385000
288	201	1133370300
289	230	1133378100
278	240	1133364180
110	186	1133368620
205	204	1133398980
290	227	1133369040
19	239	1133371740
202	243	1133365320
291	186	1133369460
37	202	1133365680
292	221	1133370600
239	197	1133370900
274	274	1133391600
231	9	1133555160
293	186	1133365080
284	278	1133366160
294	205	1133367300
295	239	1133376060
296	221	1133364720
297	199	1133393400
239	202	1133368680
298	207	1133365020
299	300	1133387040
301	202	1133368320
238	221	1133497080
302	186	1133374260
9	303	1133377260
304	246	1133380020
223	248	1133369940
203	186	1133366580
305	227	1133367720
306	307	1133412720
308	202	1133375820
240	202	1133369820
309	186	1133365380
205	310	1133368260
311	186	1133374740
246	202	1133365740
265	269	1133434680
312	313	1133376840
314	201	1133366100
315	221	1133366700
9	243	1133469240
278	284	1133368560
254	187	1133380200
207	208	1133446440
202	187	1133368080
316	186	1133365140
303	9	1133376480
237	278	1133364840
317	239	1133368800
318	230	1133379840
221	238	1133393760
9	252	1133374980
207	202	1133364660
259	246	1133367480
100	275	1133369760
319	320	1133365980
239	19	1133370540
321	221	1133367420
322	246	1133381760
323	270	1133374800
324	205	1133368440
38	230	1133367060
325	227	1133371620
268	186	1133364540
19	239	1133369940
326	186	1133365440
327	328	1133394420
329	202	1133382780
330	186	1133371860
331	238	1133367180
203	202	1133373060
212	207	1133365020
187	202	1133366760
332	221	1133367300
333	38	1133370900
281	202	1133366820
86	9	1133369040
334	187	1133374800
335	292	1133374140
201	243	1133364720
336	227	1133375460
9	187	1133381460
9	216	1133469600
231	9	1133467140
9	187	1133374500
337	9	1133428140
338	202	1133367000
339	227	1133371200
273	201	1133365080
340	341	1133371140
195	342	1133367240
202	281	1133370300
202	239	1133372940
343	221	1133365200
187	202	1133369640
99	186	1133368980
344	345	1133370480
276	346	1133371320
207	212	1133366280
347	202	1133365860
209	86	1133370060
223	186	1133363640
348	202	1133370540
208	207	1133370540
349	284	1133367420
350	248	1133367180
351	187	1133433180
274	223	1133389440
47	223	1133366640
352	344	1133376540
194	328	1133375460
320	296	1133365320
9	201	1133365980
152	186	1133364540
342	186	1133366400
202	186	1133363820
353	354	1133527740
227	186	1133364360
355	227	1133373600
356	186	1133367900
313	230	1133373660
205	204	1133369700
346	276	1133367360
357	186	1133367660
358	186	1133367480
203	206	1133396700
359	38	1133367600
360	186	1133366520
214	262	1133364480
361	214	1133365500
362	254	1133407620
363	186	1133366760
364	186	1133365320
365	223	1133368800
354	186	1133376240
366	186	1133367420
367	224	1133374140
313	312	1133378100
202	308	1133378580
43	86	1133372460
341	186	1133368080
281	280	1133375820
192	361	1133367240
368	268	1133367360
252	240	1133364360
94	213	1133370240
244	9	1133385060
9	187	1133384220
369	223	1133383440
370	243	1133367360
371	223	1133366340
372	202	1133373720
373	243	1133370060
374	186	1133384460
375	356	1133371200
376	246	1133371560
377	268	1133366160
9	187	1133377020
310	205	1133367840
225	224	1133370600
281	202	1133367300
378	268	1133365560
379	284	1133368920
212	380	1134241020
381	47	1133372340
382	221	1133373120
383	345	1133370660
384	262	1133369940
385	186	1133365140
386	223	1133371620
278	236	1133368020
387	205	1133367180
265	388	1133434860
281	202	1133379420
389	186	1133364900
390	275	1133392800
328	186	1133370900
128	227	1133365980
391	192	1133392860
392	225	1133374560
287	202	1133368860
208	239	1133371560
308	202	1133439840
345	275	1133366460
393	284	1133368140
205	186	1133365560
255	213	1133370480
394	224	1133376780
395	320	1133369580
396	349	1133379480
397	186	1133365440
199	255	1133372220
398	246	1133375640
243	202	1133365860
349	234	1133367240
399	221	1133371140
400	271	1133377380
239	317	1133370420
401	186	1133369160
402	400	1133431020
403	187	1133809140
404	240	1133364300
405	189	1133367360
255	361	1133368920
406	186	1133368680
300	345	1133376060
199	255	1133371260
407	268	1133365680
408	9	1133379900
409	209	1133371200
410	286	1133430240
248	223	1133364720
205	387	1133367780
411	214	1133376600
205	324	1133369040
412	186	1133392200
413	389	1133389560
414	213	1133369640
259	258	1133442060
239	240	1133370720
187	9	1133382780
415	241	1133399160
380	212	1133364960
416	186	1133402160
202	239	1133367060
252	9	1133374620
417	186	1133372100
418	207	1133374800
240	186	1133363820
419	361	1133376960
307	243	1133367060
243	307	1133367660
202	207	1133368920
420	268	1133366160
388	262	1133397720
262	230	1133365260
421	202	1133380500
204	205	1133369220
205	260	1133366760
422	419	1133433120
423	186	1133372220
208	207	1133378880
424	425	1133382840
426	427	1133364240
428	429	1133362740
430	431	1133353560
432	433	1133363400
434	237	1133360580
435	431	1133352780
128	373	1133359440
436	437	1133354820
438	439	1133364840
440	441	1133354940
442	443	1133442420
373	128	1133359800
438	431	1133357700
444	445	1133369400
446	265	1133368560
447	431	1133353080
448	449	1133354880
450	431	1133357820
373	431	1133354460
451	373	1133378700
432	439	1133370480
452	431	1133357220
453	237	1133363820
454	455	1133367000
456	432	1133371800
457	431	1133364300
458	429	1133359320
447	347	1133362020
459	460	1133425800
461	462	1133489820
463	440	1133356320
443	429	1133362260
433	432	1133355660
464	434	1133359140
449	437	1133356320
465	460	1133362440
465	373	1133361480
466	467	1133359140
468	437	1133365260
469	431	1133354040
470	471	1133381520
373	448	1133355960
432	456	1133393940
472	431	1133352960
439	432	1133366340
237	431	1133353860
451	373	1133356500
439	434	1133365980
473	431	1133356980
460	465	1133367420
474	450	1133360040
475	476	1133356980
471	434	1133354640
460	437	1133355180
477	431	1133353920
474	450	1133366820
453	453	1133364180
373	347	1133356680
478	462	1133389740
479	373	1133358840
473	480	1133358480
437	468	1133362740
447	481	1133362320
482	475	1133386800
483	484	1133358420
468	275	1133366820
265	449	1133365320
451	485	1133355120
465	460	1133369820
486	485	1133360880
437	449	1133355420
467	434	1133356620
480	431	1133353980
456	432	1133438460
487	439	1133363520
347	434	1133355720
276	431	1133375760
488	481	1133362620
481	488	1133358660
489	490	1133362740
432	445	1133363220
491	431	1133369100
449	448	1133358840
373	451	1133358480
465	449	1133361300
432	430	1133354820
432	456	1133442120
237	492	1133362380
439	493	1133362200
440	467	1133361720
494	432	1133364660
460	459	1133359260
265	495	1133365740
432	494	1133365320
373	451	1133368860
492	237	1133361060
496	485	1133363280
493	431	1133357760
275	468	1133366580
445	432	1133362560
437	431	1133354640
497	434	1133365440
498	431	1133376240
488	347	1133358240
499	484	1133386320
456	432	1133392200
347	373	1133355060
467	429	1133356920
347	373	1133357580
500	431	1133355300
468	437	1133356740
501	498	1133422080
467	440	1133358720
502	468	1133371620
459	460	1133358300
373	128	1133357760
448	373	1133355660
480	437	1133355240
503	431	1133357100
434	431	1133353740
490	431	1133355600
449	434	1133354400
429	431	1133354460
462	430	1133368200
429	504	1133365980
504	429	1133359620
505	455	1133365740
432	456	1133372220
506	431	1133367120
476	431	1133354280
507	431	1133353980
508	434	1133356260
509	450	1133366520
265	447	1133367660
498	501	1133435160
441	431	1133354220
427	431	1133356260
128	373	1133356380
237	434	1133353980
510	438	1133590440
495	434	1133356680
450	474	1133364480
484	483	1133363520
425	431	1133357220
440	463	1133359440
511	477	1133377020
373	451	1133383080
455	429	1133355840
439	487	1133363940
485	431	1133354040
484	449	1133357580
439	438	1133361960
451	373	1133365080
512	513	1133350020
514	515	1133344440
516	517	1133376900
518	519	1133360580
520	521	1133351820
522	515	1133342520
523	524	1133356020
525	515	1133356560
526	527	1133352600
513	515	1133342580
528	515	1133344740
529	515	1133352360
530	515	1133347800
531	532	1133380620
533	534	1133347860
527	526	1133351040
535	536	1133445360
537	538	1133355000
539	512	1133354820
540	541	1133346840
542	542	1133358360
543	515	1133344740
544	515	1133342340
545	519	1133344380
546	433	1133347560
524	515	1133343300
543	547	1133343600
548	515	1133342400
549	519	1133351040
542	543	1133358180
550	519	1133343720
538	537	1133355900
536	515	1133343480
538	537	1133356080
538	515	1133344200
551	513	1133346420
522	552	1133342940
547	515	1133342160
534	533	1133349480
541	515	1133343180
552	515	1133342760
546	433	1133346420
553	540	1133360760
554	555	1133347620
556	513	1133348640
557	534	1133371500
558	515	1133346300
517	524	1133344200
532	524	1133343660
556	544	1133348400
559	560	1133344740
561	515	1133343000
562	517	1133377980
563	515	1133377680
564	555	1133344080
534	565	1133350140
552	522	1133343600
566	515	1133344680
567	514	1133346480
568	569	1133350380
570	515	1133380020
571	515	1133347140
519	550	1133344140
572	573	1133623980
433	546	1133346720
560	515	1133342580
552	574	1133366880
575	515	1133356860
576	515	1133370720
577	515	1133343420
578	578	1133342760
579	515	1133343540
517	529	1133354580
580	574	1133348400
581	559	1133345520
534	582	1133345640
517	562	1133398980
547	543	1133344020
515	515	1133342460
583	569	1133344740
555	515	1133342880
347	578	1133344440
584	513	1133358840
585	515	1133343540
586	519	1133344380
587	577	1133346180
588	574	1133347380
589	586	1133344860
590	541	1133343540
591	521	1133352720
574	552	1133344800
527	526	1133516400
578	515	1133342580
592	515	1133342220
593	594	1133368080
595	519	1133347140
529	517	1133352600
596	515	1133345280
597	554	1133353920
519	515	1133342820
598	551	1133348580
599	525	1133378760
600	513	1133344320
601	573	1133351520
602	515	1133343600
603	604	1133367720
605	592	1133343480
606	607	1133345640
608	515	1133349720
538	538	1133357460
609	515	1133343180
573	515	1133342640
582	515	1133344560
607	609	1133343660
543	547	1133344380
521	513	1133347920
610	522	1133347020
569	578	1133343360
594	532	1133361060
526	611	1133347500
612	433	1133346060
613	552	1133348160
614	519	1133366580
604	515	1133346780
615	569	1133347560
565	515	1133346300
616	515	1133342580
617	548	1133345700
433	577	1133345100
618	515	1133348580
611	515	1133343720
619	532	1133579460
554	564	1133351400
620	621	1133057880
622	623	1133049360
624	625	1133103660
626	627	1133103780
94	623	1133059440
628	629	1133053320
630	631	1133076480
632	633	1133070900
282	621	1133048340
634	635	1133060280
631	621	1133048280
636	477	1133064120
624	624	1133055840
637	638	1133107380
639	623	1133071320
640	637	1133108100
640	631	1133048520
282	641	1133048520
642	623	1133049180
632	632	1133072040
628	627	1133048220
643	644	1133106840
645	631	1133082120
477	642	1133052600
646	631	1133067000
393	647	1133054220
648	631	1133052900
649	649	1133066580
650	627	1133048280
627	631	1133048100
651	631	1133052180
652	621	1133088120
653	94	1133061420
654	621	1133048160
633	632	1133093220
647	631	1133051880
655	656	1133072040
657	631	1133052660
658	645	1133083620
659	660	1133088840
661	621	1133054160
662	631	1133052000
663	664	1133053740
665	621	1133048220
666	647	1133054640
621	631	1133047920
649	667	1133066460
660	668	1133055240
669	670	1133122800
671	672	1133051940
653	94	1133060220
673	644	1133133720
674	623	1133051700
675	640	1133083860
154	623	1133050320
8	631	1133048820
676	633	1133054880
677	631	1133109960
668	631	1133053440
658	631	1133083440
678	631	1133051640
679	654	1133242260
94	653	1133112540
637	640	1133107140
148	477	1133057340
644	477	1133054580
680	654	1133048280
681	631	1133048160
633	631	1133050620
682	644	1133088000
631	641	1133048700
683	640	1133089080
684	685	1133054520
654	680	1133049180
667	649	1133103540
635	631	1133048820
623	631	1133048040
686	282	1133060880
687	674	1133055060
688	689	1133051220
690	621	1133051820
691	623	1133064240
692	640	1133056260
693	631	1133078160
282	686	1133120340
667	694	1133056080
631	8	1133050680
660	640	1133055420
625	624	1133091660
94	653	1133060820
694	8	1133049960
477	644	1133056200
695	640	1133062080
689	628	1133048460
696	631	1133047980
644	477	1133057880
672	628	1133048580
674	674	1133053800
697	623	1133050440
698	676	1133093340
670	631	1133078040
638	631	1133051220
629	631	1133051100
699	640	1133105580
700	657	1133075160
701	651	1133107740
664	631	1133049240
641	631	1133048160
702	631	1133053200
656	148	1133061660
703	631	1133052060
704	631	1133137260
705	631	1133087220
628	621	1133048100
706	676	1133116440
707	631	1133067960
624	631	1133050260
685	623	1133049180
708	629	1133106720
709	676	1133068020
710	711	1133037840
712	713	1133051100
714	715	1133078340
716	717	1133198880
718	711	1133034540
719	720	1133046540
721	711	1133072040
722	723	1133042520
724	725	1133156700
726	711	1133065860
727	728	1133040660
729	728	1133097540
730	731	1133066820
732	733	1133041200
734	735	1133055480
736	737	1133036400
738	737	1133035020
739	740	1133049540
741	498	1133074980
742	743	1133180880
744	738	1133038620
645	745	1133050380
746	747	1133036460
713	748	1133121120
749	728	1133040600
750	751	1133102040
752	711	1133034000
753	711	1133042820
754	711	1133034300
755	627	1133044440
756	728	1133034000
467	460	1133038800
757	758	1133037300
759	730	1133110920
760	761	1133045040
762	763	1133085180
764	765	1133093760
627	766	1133119200
767	460	1133045040
768	754	1133097540
769	770	1133179320
771	772	1133110980
725	725	1133083320
773	774	1133057820
775	776	1133063160
777	725	1133092560
731	743	1133063520
778	711	1133046600
779	737	1133047500
780	774	1133041080
460	781	1133037840
782	774	1133096880
783	685	1133038680
784	758	1133039280
785	743	1133057100
770	725	1133066580
786	739	1133048820
761	787	1133097180
788	789	1133037060
790	791	1133036160
792	711	1133046000
793	749	1133167920
794	730	1133072580
795	717	1133042460
740	739	1133048520
796	498	1133036760
797	798	1133039940
799	467	1133045640
460	800	1133038020
801	802	1133043420
803	685	1133052060
804	801	1133042400
805	789	1133087400
806	807	1133070540
808	711	1133033760
809	739	1133049060
739	810	1133042700
749	728	1133036520
226	791	1133036580
811	812	1133167020
740	739	1133046180
739	788	1133046180
813	814	1133059500
815	816	1133038260
486	817	1133033520
759	765	1133113200
685	728	1133033520
818	814	1133038800
819	727	1133042820
820	735	1133048700
821	822	1133082420
823	824	1133045160
825	711	1133059980
713	826	1133054940
827	828	1133039700
829	830	1133036640
831	685	1133035080
832	770	1133041440
833	711	1133045040
834	835	1133057520
225	627	1133051760
780	725	1133050620
836	837	1133041800
765	764	1133057700
720	739	1133085060
460	838	1133044620
839	791	1133181720
754	838	1133096460
840	685	1133045880
763	791	1133041260
841	842	1133095800
843	844	1133050140
845	846	1133129280
645	847	1133053020
710	685	1133037360
735	820	1133064720
848	849	1133078760
850	754	1133036280
851	852	1133105460
853	854	1133044260
842	348	1133048640
771	772	1133219640
855	507	1133135700
728	711	1133033100
856	749	1133052720
857	767	1133048760
761	858	1133039580
827	859	1133037480
816	731	1133065680
860	827	1133080560
861	828	1133033820
851	862	1133105160
863	507	1133045880
748	713	1133118480
627	864	1133037720
724	865	1133159820
866	753	1133085300
867	737	1133035740
868	854	1133048040
739	869	1133048460
725	711	1133049600
870	871	1133045940
822	872	1133047020
789	711	1133033820
821	828	1133034780
873	727	1133042700
787	470	1133196360
874	758	1133037420
467	460	1133054700
627	755	1133047500
460	767	1133046840
875	711	1133084040
498	711	1133036460
628	711	1133040540
314	685	1133037600
876	863	1133060820
877	738	1133046120
826	713	1133053200
732	723	1133035140
878	879	1133058180
781	791	1133036280
845	880	1133036820
881	467	1133043900
882	811	1133297280
773	883	1133088600
460	467	1133046180
739	884	1133043540
854	685	1133035800
470	885	1133073180
886	887	1133087160
731	507	1133191320
660	761	1133045340
838	460	1133045460
888	711	1133050260
889	854	1133048160
890	711	1133088240
787	738	1133056680
838	735	1133041260
835	507	1133056200
891	467	1133045820
892	893	1133043600
894	837	1133091000
895	791	1133035080
896	507	1133089800
859	711	1133033520
460	467	1133039280
897	685	1133077080
800	781	1133036940
898	711	1133042220
832	770	1133053560
756	899	1133055480
781	900	1133139900
735	728	1133037360
901	758	1133041200
627	739	1133047740
902	738	1133057460
893	789	1133036100
863	507	1133056140
757	774	1133140260
903	685	1133036940
467	754	1133038980
720	904	1133039760
863	507	1133104320
905	460	1133045580
757	774	1133037900
906	838	1133043300
764	887	1133092200
847	711	1133036640
765	725	1133056860
907	801	1133053260
908	909	1133046420
828	745	1133039220
764	782	1133097660
910	507	1133052540
909	911	1133043000
912	725	1133071920
913	753	1133083800
914	685	1133039460
791	711	1133033760
879	711	1133049960
915	754	1133038860
764	685	1133039280
849	848	1133076840
916	711	1133033700
846	845	1133100360
728	735	1133037900
917	739	1133103360
802	801	1133041920
812	918	1133094180
615	737	1133035320
919	711	1133050200
758	711	1133034000
757	774	1133091000
920	717	1133092860
507	863	1133094240
862	921	1133053500
736	736	1133036520
922	737	1133035080
923	711	1133033520
739	467	1133046540
924	507	1133095380
925	926	1133034360
838	735	1133085420
884	926	1133036280
927	460	1133053860
928	711	1133038320
929	628	1133049180
930	753	1133533080
931	711	1133048040
830	728	1133034180
849	848	1133104500
932	847	1133038140
933	711	1133171460
801	711	1133040540
735	838	1133065020
934	749	1133106000
935	936	1133033880
817	711	1133033160
937	816	1133037660
938	711	1133041680
749	856	1133060700
939	711	1133049360
940	685	1133037060
941	627	1133460300
770	790	1133046360
942	807	1133073540
943	774	1133040240
944	711	1133041140
715	737	1133034660
945	946	1133084760
947	764	1133055900
934	749	1133084640
904	948	1133171280
904	801	1133104740
858	738	1133039160
810	685	1133036580
934	749	1133158680
627	925	1133036760
759	835	1133112060
949	711	1133033640
782	764	1133096340
749	934	1133127600
950	791	1133035740
865	816	1133038440
849	711	1133038440
951	711	1133044440
952	821	1133036940
740	871	1133046360
953	854	1133048460
774	954	1133119080
798	685	1133035920
424	779	1133092860
739	627	1133049660
911	955	1133176380
956	814	1133052240
957	859	1133072760
958	845	1133120640
774	757	1133118720
959	848	1133040780
960	738	1133038920
961	854	1133042700
845	859	1133036640
774	711	1133036160
962	765	1133071860
786	847	1133048640
727	837	1133041200
730	507	1133068680
963	723	1133091300
964	720	1133039100
965	966	1133076120
739	967	1133048160
968	789	1133039520
932	849	1133039520
946	735	1133078580
713	712	1133052540
852	851	1133057040
731	816	1133063760
969	467	1133140020
713	970	1133105160
971	711	1133034240
900	781	1133037780
739	720	1133048820
807	717	1133063640
828	711	1133033520
972	929	1133083020
761	660	1133095560
948	904	1133201040
728	685	1133033880
973	920	1133093880
739	627	1133043120
770	832	1133045940
727	764	1133040780
974	773	1133071680
765	887	1133092140
975	711	1133066460
976	971	1133046720
711	717	1133055780
713	977	1133126400
904	948	1133039220
739	781	1133046300
978	498	1133055420
824	717	1133038680
979	859	1133053260
755	627	1133044200
980	792	1133050920
816	847	1133039280
735	728	1133062020
954	774	1133046900
981	717	1133056200
723	711	1133034060
918	812	1133182920
735	926	1133035560
982	808	1133036160
885	460	1133037600
869	928	1133040720
772	771	1133152680
627	755	1133047860
348	842	1133047980
724	867	1133037300
983	984	1133047260
780	985	1133179860
986	711	1133175000
766	755	1133051100
987	301	1133039520
988	723	1133046840
989	816	1133106180
720	711	1133036760
990	991	1133060940
992	824	1133041320
924	507	1133050800
276	711	1133034360
993	774	1133036640
814	685	1133034120
627	994	1133037900
765	764	1133128080
838	460	1133085720
883	773	1133079780
774	711	1133037780
728	749	1133037000
904	778	1133104980
936	711	1133033640
507	731	1133190060
941	507	1133461740
751	728	1133056620
995	820	1133062800
996	761	1133052120
761	996	1133094840
997	711	1133054880
998	814	1133061720
467	460	1133041320
999	685	1133040000
1000	929	1133053200
498	796	1133037120
185	685	1133045580
1001	791	1133038080
1002	842	1133051220
1003	908	1133065440
737	711	1133033040
460	838	1133046600
739	720	1133047200
1004	887	1133109960
747	737	1133033100
1005	900	1133082240
1006	778	1133095140
1007	817	1133033580
911	711	1133037480
803	749	1133051820
929	972	1133093100
816	711	1133037660
904	720	1133039400
739	753	1133049120
1008	727	1133050560
749	934	1133188020
1009	739	1133082600
460	754	1133034780
1010	940	1133047800
1011	730	1133086080
908	1003	1133491740
1012	733	1133062920
713	754	1133041440
739	740	1133047440
713	1013	1133046780
845	460	1133037180
627	737	1133037240
1014	922	1133036040
948	710	1133038320
1006	825	1133094240
94	645	1133129340
991	460	1133056380
977	713	1133123100
470	787	1133072520
1015	711	1133036880
507	842	1133040900
1016	745	1133043960
1017	761	1133100420
1018	753	1133073480
1019	711	1133132100
460	467	1133044440
741	749	1133074380
1020	763	1133056800
926	817	1133033640
762	762	1133085420
1021	904	1133116380
1022	711	1133038980
1023	685	1133068920
970	713	1133062740
854	926	1133035500
787	791	1133057160
1024	959	1133044620
1025	711	1133189280
801	804	1133043600
1026	460	1133102460
770	791	1133034840
822	1027	1133038620
1028	754	1133045100
1029	711	1133037960
824	711	1133040480
1026	753	1133106780
1030	801	1133051820
1031	753	1133089380
845	936	1133036940
772	753	1133062560
940	1010	1133050980
827	860	1133095020
627	627	1133037000
985	780	1133178540
507	924	1133055780
1032	738	1133049120
1033	1032	1133055240
1034	936	1133037120
899	756	1133034180
461	798	1133051520
1035	747	1133038080
1036	842	1133042880
819	749	1133042460
887	765	1133074080
1037	739	1133051100
1038	808	1133042040
780	943	1133041620
1039	842	1133054400
745	828	1133037480
1040	711	1133210520
1041	944	1133058480
871	711	1133033700
735	946	1133088960
972	929	1133095620
851	724	1133038440
880	711	1133033580
1042	838	1133130960
1013	713	1133043960
837	727	1133042100
870	928	1133047500
470	755	1133075160
1043	754	1133034720
1044	854	1133097120
776	851	1133058540
994	627	1133037480
967	711	1133037720
955	911	1133039700
1045	824	1133067840
724	879	1133158440
1046	735	1133038140
1037	789	1133052960
1047	507	1133052000
1048	791	1133044140
1049	859	1133033820
731	507	1133063340
1027	821	1133035740
1050	743	1133061900
1051	711	1133043480
844	738	1133038740
904	301	1133039700
749	934	1133093400
872	822	1133043420
872	822	1133197860
737	817	1133033280
743	791	1133038260
838	460	1133042580
864	627	1133037240
848	849	1133039700
301	711	1133034000
1052	1037	1133054940
776	775	1133065200
1053	717	1133081820
1054	803	1133061180
1055	711	1133084700
966	685	1133036400
717	711	1133034360
1056	685	1133063640
904	754	1133039520
1057	753	1133059320
731	821	1133064000
1058	711	1133049540
781	460	1133036700
627	751	1133119020
1059	660	1133051520
1060	720	1133038560
774	757	1133038800
304	745	1133076600
1061	738	1133040360
842	926	1133034840
1062	711	1133062920
1063	685	1133045520
837	1007	1133039820
1064	950	1133042580
761	1017	1133125920
816	711	1133036160
730	739	1133066100
1065	711	1133091240
1037	950	1133050500
733	732	1133040660
1066	854	1133074680
763	1020	1133065560
984	859	1133034480
1037	1052	1133056260
846	791	1133101020
645	753	1133051940
460	738	1133035440
1006	725	1133095020
739	922	1133039460
948	904	1133137860
86	791	1133045640
467	460	1133045460
1067	791	1133035500
1068	746	1133041500
751	755	1133057520
729	741	1133097720
216	868	1133086680
1069	859	1133039040
1070	467	1133059020
424	838	1133096460
460	789	1133035200
1071	754	1133034720
1072	725	1133053740
1073	739	1133045880
1074	711	1133038200
1075	711	1133058240
921	851	1133046300
918	615	1133042520
1076	1077	1132951860
1078	1077	1132944120
1079	1080	1132945860
1081	1077	1132945380
1082	1077	1132943220
1083	1084	1133264820
1085	1086	1132943880
1087	1088	1133015340
1089	1090	1132953960
1091	1092	1133005500
1093	1077	1132968240
1094	1077	1132944540
1095	1096	1132973880
1097	1077	1133130000
1090	6	1132976760
1098	1077	1132962960
1086	1077	1132943760
1099	1100	1132944660
1101	1077	1132945500
1102	1100	1132944300
1103	637	1132945320
1104	1086	1132945020
1105	1106	1132965000
1082	1080	1132946760
1087	1096	1132959720
1107	1108	1132977720
1109	1110	1132980600
1111	1112	1132954800
1113	1114	1132965300
1115	1077	1132948440
1116	1077	1132945740
1117	1118	1132946100
1119	1120	1132968000
1121	1077	1132944240
1122	1123	1132961040
1110	1082	1132965900
1124	1125	1132948020
733	1112	1132949700
1083	1084	1132997220
1126	1077	1132978980
1127	1077	1132943940
1128	1112	1132944300
1129	1077	1132947360
1130	1082	1132943760
1131	1132	1132945560
1133	1133	1132944960
1096	1087	1132963080
1134	1135	1132949520
1136	1137	1132961100
1138	1122	1132954080
256	1135	1132945380
1116	1139	1132948380
1140	1077	1132943940
1141	1077	1132944480
1142	1143	1132949760
1136	1077	1132944720
1144	1077	1132948260
762	1077	1132944720
1145	1077	1132945080
1146	1087	1132963440
1147	1148	1132972080
1084	1149	1132960440
1148	1150	1132964460
1151	1077	1132948860
1152	1077	1133192400
88	1106	1132951560
1153	1106	1132950840
1077	1077	1132944360
1154	1094	1132954920
1109	1155	1132989900
1156	1077	1133012400
1157	1077	1132956000
1158	1077	1132945260
1159	1077	1132944660
1106	1077	1132946940
1125	1082	1132943760
1160	1077	1132947960
1161	1147	1132997280
1162	1149	1132997340
1077	1077	1132944720
1108	1084	1132976040
1163	1087	1132959420
1147	1164	1132971900
1092	1165	1132997760
1109	1110	1133015760
1166	1125	1132960980
1167	1077	1132951560
1168	1077	1132949220
6	1090	1132959060
1169	1149	1132986000
1170	1077	1132944480
1087	1171	1132979400
1077	1133	1132945200
1124	755	1132960020
1087	1172	1133010240
1173	637	1132945800
1174	1130	1132950720
1105	1175	1132964400
1176	1177	1132945260
1090	1077	1132950540
1122	1178	1133088900
1179	1077	1132945920
1180	1077	1132943820
1133	1077	1132944840
1181	1087	1132967940
1182	1077	1132946100
1183	1077	1132946400
1110	1109	1133010480
1082	1114	1132955760
1184	1077	1132947720
1185	1077	1132944300
1087	1186	1132960740
1187	6	1133008260
1188	1077	1132946460
1189	1077	1132944060
1125	1190	1132944240
675	1077	1132946520
1181	1096	1132968180
1100	1082	1132943880
1191	1114	1132960080
1192	1077	1132944480
1078	1133	1132948440
1193	1077	1132971960
1194	1077	1132946040
1195	1077	1132944120
1090	6	1132955760
1196	1197	1132956060
1198	1077	1132947480
1199	1189	1132951200
1003	1077	1132948320
1200	1077	1132952880
1090	6	1132953600
1181	1149	1132968660
1090	1149	1132952580
1132	1077	1132945380
1172	1087	1133007480
212	1077	1132945200
1201	1077	1132968360
702	1077	1132944420
1202	1111	1132961160
429	1077	1132955040
1203	1077	1132966260
1197	1077	1132950120
1094	1204	1132945860
1205	1077	1132944360
1112	1100	1132944180
1206	1207	1132975020
1208	1135	1132960440
1209	1087	1132958220
1210	1077	1132949100
1132	1131	1132947900
1211	1108	1132985220
1212	1077	1132955160
1213	1149	1133017560
1149	1100	1132946400
1214	1077	1132981920
1177	1215	1132945020
1171	1087	1132965000
1216	1077	1132959780
1123	1122	1132951500
6	1090	1132952760
1164	1201	1132971300
6	1090	1132954560
1217	1077	1132944420
1118	1100	1132944480
6	1090	1132974780
1218	1050	1132983840
1219	1205	1132945380
1220	1077	1132952880
1221	1077	1132945140
1222	1077	1132949760
1223	1077	1132946880
780	1197	1132956060
1084	1083	1133004660
1224	1077	1133093100
1164	1077	1132962300
1106	1099	1132947240
1225	1215	1132944300
837	1085	1132976340
1155	1109	1132988220
1226	1077	1132945140
1227	1099	1132953180
1155	1114	1132988520
1090	6	1132960080
1228	1149	1132951500
1087	1087	1133010660
1229	1230	1133057460
1231	1077	1132946160
1232	1233	1132947720
1234	1106	1132950960
1235	1236	1132947900
1237	1077	1132950180
1238	1077	1132944180
1239	1240	1133023440
1241	1099	1132946340
1050	1116	1132960020
1242	1135	1132951920
1243	1077	1132944060
1244	1106	1132997580
922	1135	1132953540
1230	1092	1133022360
1245	1124	1132979700
780	1120	1132954320
715	1077	1132945500
1246	1077	1132985700
1178	1122	1133017860
1247	1077	1132944600
1087	1124	1132952940
1090	6	1132953300
1248	1077	1132945260
1092	1249	1132997640
1186	1087	1132959660
1250	1077	1132946820
1122	1100	1132948620
1096	1087	1132957020
1120	1135	1132946640
1251	1077	1132953360
1165	1124	1132954860
1114	88	1132953300
780	1135	1132953720
1252	1077	1132944720
1253	1077	1132952700
1254	1149	1132966380
1077	1190	1132945020
1255	1077	1132949100
1256	1075	1133201460
1257	1125	1132945020
1258	256	1132995840
1075	1106	1132950720
1137	1136	1132947240
1259	1076	1132971720
755	1124	1132957800
1260	1100	1132946940
1261	1197	1132959660
1262	1077	1132947900
684	1233	1132960080
1263	1135	1132955700
1149	1228	1132968120
1264	1077	1132948560
1265	1077	1132950780
1255	1102	1132947840
1249	1181	1132977600
1266	1141	1132963380
1267	1173	1132947720
1268	1082	1132978020
1236	1077	1132946640
1190	1077	1132943220
1269	1124	1133001420
1143	1077	1132946820
1270	1243	1132945800
1271	1077	1132944000
1272	1149	1132957320
1174	733	1132950840
1273	1181	1132981200
1274	1077	1132947360
1147	1237	1132972260
922	1260	1132949880
1088	1087	1133014200
637	1100	1132944240
1139	1077	1132944480
1207	1149	1132952040
1135	1077	1132943940
1124	1133	1132947300
1087	1163	1132960200
1275	1149	1133334120
1215	1077	1132944000
1155	1173	1132982160
1276	1077	1132946340
88	1082	1132949400
1175	1106	1132949340
1174	1102	1132953780
1277	1077	1132948680
1204	1094	1132945200
1278	1077	1132944120
1279	1077	1132950180
1280	1135	1132951380
1077	1215	1132944900
1281	1077	1132946340
1282	1077	1133080860
1283	1077	1132944840
1215	1177	1132945800
1233	1077	1132944060
1192	1284	1132946640
1285	1106	1132951200
1080	637	1132945440
1166	1190	1132960560
1286	1165	1134079500
1284	1192	1132945500
1287	1217	1132945320
1288	1077	1132945320
1289	1077	1132971840
1085	1077	1132943760
1150	1077	1132950840
1290	1077	1132957020
1291	1106	1132951440
1248	1106	1132947780
1292	1077	1132950000
1293	922	1132974480
1240	1274	1133004480
1162	1120	1132997640
763	1294	1133048340
1295	763	1132990680
1296	1297	1132960320
1298	1299	1132935420
828	1300	1132943280
1296	1299	1132934100
1301	1294	1133001600
1302	1299	1132933800
1303	1304	1132936020
1305	1306	1132941600
1294	763	1133096220
52	1307	1132950360
774	1308	1132956180
1309	1310	1132938060
1311	1294	1132939080
1306	1299	1132934340
1312	1313	1132934280
1314	1304	1132936380
1315	1316	1132940880
1317	1299	1132958700
1318	1299	1132940700
763	1304	1132941240
1319	1316	1132935000
763	1304	1132940940
1320	1321	1132958700
1322	266	1132953360
1323	1299	1132933800
1257	1304	1132938120
1324	1316	1132935180
692	1325	1132958640
1183	1299	1132938000
28	1316	1132936080
1326	1299	1132936620
1327	1299	1132943700
52	477	1132949400
1328	1299	1132957140
8	1309	1132947300
1329	1306	1132936320
1173	1173	1132947600
1330	1331	1132946640
1294	763	1133035620
1332	1333	1133102460
1334	1304	1132936260
1335	774	1132960560
1325	692	1133129220
1294	763	1132943640
1336	1337	1132949160
1338	1299	1132936920
1300	1299	1132935900
1294	763	1133043780
1339	1304	1132950480
1333	1332	1132989420
266	1340	1132942920
1341	52	1132954380
1342	1343	1133008440
1344	1343	1132974060
1345	1304	1132973040
28	1334	1132936740
1346	1304	1132937820
1304	1347	1132935720
266	1302	1132941060
1348	1299	1132938060
1345	1310	1132974240
1349	1310	1132936800
1350	52	1132976220
1321	1351	1133026740
1352	1299	1132933680
946	1183	1132946940
763	1294	1133023260
8	774	1132955160
1353	1304	1132955040
1354	1308	1132959900
1355	1308	1132951680
1356	226	1133014800
1357	1304	1132959420
1358	763	1133015580
1359	1323	1132938060
1294	1352	1132935180
1301	1299	1133002980
1360	1331	1132935900
1325	692	1133182980
1343	1299	1132935480
1307	1299	1132940280
1340	1361	1132941060
763	1294	1133113380
1316	226	1132934580
1362	1299	1132943700
1297	1296	1132951320
52	1294	1132948560
1363	1304	1132942380
1316	1364	1132969440
1351	1321	1132952640
1332	52	1132979040
1365	1299	1132943820
1366	1302	1132936500
1325	692	1132957680
1173	1304	1132947480
1367	1299	1132991640
1321	1320	1133108460
[truncated: 138,778 more rows]
