# Supplementary material for: A new stochastic diffusion model for influence maximization in social networks
Source: Sci Rep. 2023 Apr 14;13:6122. doi: 10.1038/s41598-023-33010-8 (PMC10104855; doi:10.1038/s41598-023-33010-8)
Supplement: Supplementary file 1 — Supplementary Information. [file 41598_2023_33010_MOESM1_ESM.zip › Stochastic test networks/WS-SG.txt]

1	2
1	3
1	4
1	5
1	6567
1	9997
1	9998
1	9999
1	10000
2	1
2	3
2	4
2	5
2	6
2	9998
2	9999
2	10000
3	1
3	2
3	4
3	5
3	6
3	7
3	9999
3	10000
4	1
4	2
4	3
4	5
4	6
4	7
4	8
4	4647
4	10000
5	1
5	2
5	3
5	4
5	6
5	7
5	8
5	9
5	9965
6	2
6	3
6	4
6	5
6	7
6	8
6	9
6	10
6	9858
7	3
7	4
7	5
7	6
7	8
7	9
7	10
7	11
8	4
8	5
8	6
8	7
8	9
8	10
8	11
8	12
9	5
9	6
9	7
9	8
9	10
9	11
9	12
9	13
9	6751
10	6
10	7
10	8
10	9
10	11
10	12
10	13
10	14
10	9858
11	7
11	8
11	9
11	10
11	12
11	13
11	14
11	15
11	4168
12	8
12	9
12	10
12	11
12	13
12	14
12	15
12	16
13	9
13	10
13	11
13	12
13	14
13	15
13	16
13	17
13	9196
14	10
14	11
14	12
14	13
14	15
14	16
14	17
14	18
15	11
15	12
15	13
15	14
15	16
15	17
15	18
15	19
15	1428
16	12
16	13
16	14
16	15
16	17
16	18
16	19
16	20
17	13
17	14
17	15
17	16
17	18
17	19
17	20
17	21
18	14
18	15
18	16
18	17
18	19
18	20
18	21
18	22
18	4854
18	9704
19	15
19	16
19	17
19	18
19	20
19	21
19	22
19	23
20	16
20	17
20	18
20	19
20	21
20	22
20	23
20	24
21	17
21	18
21	19
21	20
21	22
21	23
21	24
21	25
21	8691
22	18
22	19
22	20
22	21
22	23
22	24
22	25
22	26
23	19
23	20
23	21
23	22
23	24
23	25
23	26
23	27
24	20
24	21
24	22
24	23
24	25
24	26
24	27
24	28
24	401
25	21
25	22
25	23
25	24
25	26
25	27
25	28
25	29
25	1482
25	6010
25	7848
25	7892
26	22
26	23
26	24
26	25
26	27
26	28
26	29
26	30
27	23
27	24
27	25
27	26
27	28
27	29
27	30
27	31
28	24
28	25
28	26
28	27
28	29
28	30
28	31
28	32
29	25
29	26
29	27
29	28
29	30
29	31
29	32
29	33
29	2697
30	26
30	27
30	28
30	29
30	31
30	32
30	33
30	34
30	9755
31	27
31	28
31	29
31	30
31	32
31	33
31	34
31	35
31	2198
32	28
32	29
32	30
32	31
32	33
32	34
32	35
32	36
32	2388
33	29
33	30
33	31
33	32
33	34
33	35
33	36
33	37
33	9603
34	30
34	31
34	32
34	33
34	35
34	36
34	37
34	38
35	31
35	32
35	33
35	34
35	36
35	37
35	38
35	39
36	32
36	33
36	34
36	35
36	37
36	38
36	39
36	40
37	33
37	34
37	35
37	36
37	38
37	39
37	40
37	41
37	1209
38	34
38	35
38	36
38	37
38	39
38	40
38	41
38	42
39	35
39	36
39	37
39	38
39	40
39	41
39	42
39	43
40	36
40	37
40	38
40	39
40	41
40	42
40	43
40	44
41	37
41	38
41	39
41	40
41	42
41	43
41	44
41	45
41	1596
42	38
42	39
42	40
42	41
42	43
42	44
42	45
42	46
43	39
43	40
43	41
43	42
43	44
43	45
43	46
43	47
43	3878
44	40
44	41
44	42
44	43
44	45
44	46
44	47
44	48
45	41
45	42
45	43
45	44
45	46
45	47
45	48
45	49
46	42
46	43
46	44
46	45
46	47
46	48
46	49
46	50
47	43
47	44
47	45
47	46
47	48
47	49
47	50
47	51
48	44
48	45
48	46
48	47
48	49
48	50
48	51
48	52
48	3695
48	8762
49	45
49	46
49	47
49	48
49	50
49	51
49	52
49	53
49	7011
50	46
50	47
50	48
50	49
50	51
50	52
50	53
50	54
51	47
51	48
51	49
51	50
51	52
51	53
51	54
51	55
52	48
52	49
52	50
52	51
52	53
52	54
52	55
52	56
52	5231
53	49
53	50
53	51
53	52
53	54
53	55
53	56
53	57
54	50
54	51
54	52
54	53
54	55
54	56
54	57
54	58
54	8909
55	51
55	52
55	53
55	54
55	56
55	57
55	58
55	59
55	8585
56	52
56	53
56	54
56	55
56	57
56	58
56	59
56	60
56	5009
57	53
57	54
57	55
57	56
57	58
57	59
57	60
57	61
58	54
58	55
58	56
58	57
58	59
58	60
58	61
58	62
59	55
59	56
59	57
59	58
59	60
59	61
59	62
59	63
59	6587
60	56
60	57
60	58
60	59
60	61
60	62
60	63
60	64
61	57
61	58
61	59
61	60
61	62
61	63
61	64
61	65
62	58
62	59
62	60
62	61
62	63
62	64
62	65
62	66
63	59
63	60
63	61
63	62
63	64
63	65
63	66
63	67
64	60
64	61
64	62
64	63
64	65
64	66
64	67
64	68
65	61
65	62
65	63
65	64
65	66
65	67
65	68
65	69
66	62
66	63
66	64
66	65
66	67
66	68
66	69
66	70
67	63
67	64
67	65
67	66
67	68
67	69
67	70
67	71
68	64
68	65
68	66
68	67
68	69
68	70
68	71
68	72
69	65
69	66
69	67
69	68
69	70
69	71
69	72
69	73
69	3924
70	66
70	67
70	68
70	69
70	71
70	72
70	73
70	74
71	67
71	68
71	69
71	70
71	72
71	73
71	74
71	75
72	68
72	69
72	70
72	71
72	73
72	74
72	75
72	76
73	69
73	70
73	71
73	72
73	74
73	75
73	76
73	77
73	3096
74	70
74	71
74	72
74	73
74	75
74	76
74	77
74	78
75	71
75	72
75	73
75	74
75	76
75	77
75	78
75	79
76	72
76	73
76	74
76	75
76	77
76	78
76	79
76	80
76	6980
77	73
77	74
77	75
77	76
77	78
77	79
77	80
77	81
78	74
78	75
78	76
78	77
78	79
78	80
78	81
78	82
78	8204
79	75
79	76
79	77
79	78
79	80
79	81
79	82
79	83
80	76
80	77
80	78
80	79
80	81
80	82
80	83
80	84
81	77
81	78
81	79
81	80
81	82
81	83
81	84
81	85
82	78
82	79
82	80
82	81
82	83
82	84
82	85
82	86
82	6122
83	79
83	80
83	81
83	82
83	84
83	85
83	86
83	87
83	3013
84	80
84	81
84	82
84	83
84	85
84	86
84	87
84	88
84	7638
85	81
85	82
85	83
85	84
85	86
85	87
85	88
85	89
86	82
86	83
86	84
86	85
86	87
86	88
86	89
86	90
87	83
87	84
87	85
87	86
87	88
87	89
87	90
87	91
88	84
88	85
88	86
88	87
88	89
88	90
88	91
88	92
88	3127
88	6981
89	85
89	86
89	87
89	88
89	90
89	91
89	92
89	93
90	86
90	87
90	88
90	89
90	91
90	92
90	93
90	94
91	87
91	88
91	89
91	90
91	92
91	93
91	94
91	95
92	88
92	89
92	90
92	91
92	93
92	94
92	95
92	96
92	6753
93	89
93	90
93	91
93	92
93	94
93	95
93	96
93	97
94	90
94	91
94	92
94	93
94	95
94	96
94	97
94	98
95	91
95	92
95	93
95	94
95	96
95	97
95	98
95	99
96	92
96	93
96	94
96	95
96	97
96	98
96	99
96	100
97	93
97	94
97	95
97	96
97	98
97	99
97	100
97	101
98	94
98	95
98	96
98	97
98	99
98	100
98	101
98	102
99	95
99	96
99	97
99	98
99	100
99	101
99	102
99	103
99	2491
100	96
100	97
100	98
100	99
100	101
100	102
100	103
100	104
100	2818
101	97
101	98
101	99
101	100
101	102
101	103
101	104
101	105
102	98
102	99
102	100
102	101
102	103
102	104
102	105
102	106
102	8153
103	99
103	100
103	101
103	102
103	104
103	105
103	106
103	107
103	9968
104	100
104	101
104	102
104	103
104	105
104	106
104	107
104	108
105	101
105	102
105	103
105	104
105	106
105	107
105	108
105	109
106	102
106	103
106	104
106	105
106	107
106	108
106	109
106	110
107	103
107	104
107	105
107	106
107	108
107	109
107	110
107	111
107	559
108	104
108	105
108	106
108	107
108	109
108	110
108	111
108	112
109	105
109	106
109	107
109	108
109	110
109	111
109	112
109	113
110	106
110	107
110	108
110	109
110	111
110	112
110	113
110	114
111	107
111	108
111	109
111	110
111	112
111	113
111	114
111	115
112	108
112	109
112	110
112	111
112	113
112	114
112	115
112	116
112	3815
113	109
113	110
113	111
113	112
113	114
113	115
113	116
113	117
114	110
114	111
114	112
114	113
114	115
114	116
114	117
114	118
114	8575
115	111
115	112
115	113
115	114
115	116
115	117
115	118
115	119
115	9302
116	112
116	113
116	114
116	115
116	117
116	118
116	119
116	120
116	560
117	113
117	114
117	115
117	116
117	118
117	119
117	120
117	121
117	3632
118	114
118	115
118	116
118	117
118	119
118	120
118	121
118	122
119	115
119	116
119	117
119	118
119	120
119	121
119	122
119	123
120	116
120	117
120	118
120	119
120	121
120	122
120	123
120	124
121	117
121	118
121	119
121	120
121	122
121	123
121	124
121	125
122	118
122	119
122	120
122	121
122	123
122	124
122	125
122	126
123	119
123	120
123	121
123	122
123	124
123	125
123	126
123	127
123	2156
124	120
124	121
124	122
124	123
124	125
124	126
124	127
124	128
125	121
125	122
125	123
125	124
125	126
125	127
125	128
125	129
126	122
126	123
126	124
126	125
126	127
126	128
126	129
126	130
127	123
127	124
127	125
127	126
127	128
127	129
127	130
127	131
128	124
128	125
128	126
128	127
128	129
128	130
128	131
128	132
128	6868
129	125
129	126
129	127
129	128
129	130
129	131
129	132
129	133
130	126
130	127
130	128
130	129
130	131
130	132
130	133
130	134
131	127
131	128
131	129
131	130
131	132
131	133
131	134
131	135
131	9669
132	128
132	129
132	130
132	131
132	133
132	134
132	135
132	136
133	129
133	130
133	131
133	132
133	134
133	135
133	136
133	137
133	9772
134	130
134	131
134	132
134	133
134	135
134	136
134	137
134	138
135	131
135	132
135	133
135	134
135	136
135	137
135	138
135	139
136	132
136	133
136	134
136	135
136	137
136	138
136	139
136	140
137	133
137	134
137	135
137	136
137	138
137	139
137	140
137	141
137	8696
138	134
138	135
138	136
138	137
138	139
138	140
138	141
138	142
139	135
139	136
139	137
139	138
139	140
139	141
139	142
139	143
139	3033
140	136
140	137
140	138
140	139
140	141
140	142
140	143
140	144
141	137
141	138
141	139
141	140
141	142
141	143
141	144
141	145
142	138
142	139
142	140
142	141
142	143
142	144
142	145
142	146
142	6968
143	139
143	140
143	141
143	142
143	144
143	145
143	146
143	147
144	140
144	141
144	142
144	143
144	145
144	146
144	147
144	148
145	141
145	142
145	143
145	144
145	146
145	147
145	148
145	149
145	4019
146	142
146	143
146	144
146	145
146	147
146	148
146	149
146	150
147	143
147	144
147	145
147	146
147	148
147	149
147	150
147	151
148	144
148	145
148	146
148	147
148	149
148	150
148	151
148	152
149	145
149	146
149	147
149	148
149	150
149	151
149	152
149	153
150	146
150	147
150	148
150	149
150	151
150	152
150	153
150	154
150	5866
150	7950
151	147
151	148
151	149
151	150
151	152
151	153
151	154
151	155
152	148
152	149
152	150
152	151
152	153
152	154
152	155
152	156
152	7172
153	149
153	150
153	151
153	152
153	154
153	155
153	156
153	157
154	150
154	151
154	152
154	153
154	155
154	156
154	157
154	158
155	151
155	152
155	153
155	154
155	156
155	157
155	158
155	159
155	7848
156	152
156	153
156	154
156	155
156	157
156	158
156	159
156	160
157	153
157	154
157	155
157	156
157	158
157	159
157	160
157	161
157	9980
158	154
158	155
158	156
158	157
158	159
158	160
158	161
158	162
159	155
159	156
159	157
159	158
159	160
159	161
159	162
159	163
160	156
160	157
160	158
160	159
160	161
160	162
160	163
160	164
161	157
161	158
161	159
161	160
161	162
161	163
161	164
161	165
162	158
162	159
162	160
162	161
162	163
162	164
162	165
162	166
163	159
163	160
163	161
163	162
163	164
163	165
163	166
163	167
164	160
164	161
164	162
164	163
164	165
164	166
164	167
164	168
165	161
165	162
165	163
165	164
165	166
165	167
165	168
165	169
165	2125
166	162
166	163
166	164
166	165
166	167
166	168
166	169
166	170
167	163
167	164
167	165
167	166
167	168
167	169
167	170
167	171
168	164
168	165
168	166
168	167
168	169
168	170
168	171
168	172
169	165
169	166
169	167
169	168
169	170
169	171
169	172
169	173
169	7435
169	8092
170	166
170	167
170	168
170	169
170	171
170	172
170	173
170	174
171	167
171	168
171	169
171	170
171	172
171	173
171	174
171	175
172	168
172	169
172	170
172	171
172	173
172	174
172	175
172	176
173	169
173	170
173	171
173	172
173	174
173	175
173	176
173	177
174	170
174	171
174	172
174	173
174	175
174	176
174	177
174	178
175	171
175	172
175	173
175	174
175	176
175	177
175	178
175	179
176	172
176	173
176	174
176	175
176	177
176	178
176	179
176	180
177	173
177	174
177	175
177	176
177	178
177	179
177	180
177	181
178	174
178	175
178	176
178	177
178	179
178	180
178	181
178	182
178	6906
179	175
179	176
179	177
179	178
179	180
179	181
179	182
179	183
180	176
180	177
180	178
180	179
180	181
180	182
180	183
180	184
180	4631
181	177
181	178
181	179
181	180
181	182
181	183
181	184
181	185
182	178
182	179
182	180
182	181
182	183
182	184
182	185
182	186
182	7072
182	8533
183	179
183	180
183	181
183	182
183	184
183	185
183	186
183	187
183	9919
184	180
184	181
184	182
184	183
184	185
184	186
184	187
184	188
185	181
185	182
185	183
185	184
185	186
185	187
185	188
185	189
186	182
186	183
186	184
186	185
186	187
186	188
186	189
186	190
187	183
187	184
187	185
187	186
187	188
187	189
187	190
187	191
188	184
188	185
188	186
188	187
188	189
188	190
188	191
188	192
189	185
189	186
189	187
189	188
189	190
189	191
189	192
189	193
189	6281
190	186
190	187
190	188
190	189
190	191
190	192
190	193
190	194
191	187
191	188
191	189
191	190
191	192
191	193
191	194
191	195
192	188
192	189
192	190
192	191
192	193
192	194
192	195
192	196
193	189
193	190
193	191
193	192
193	194
193	195
193	196
193	197
194	190
194	191
194	192
194	193
194	195
194	196
194	197
194	198
195	191
195	192
195	193
195	194
195	196
195	197
195	198
195	199
195	8632
196	192
196	193
196	194
196	195
196	197
196	198
196	199
196	200
197	193
197	194
197	195
197	196
197	198
197	199
197	200
197	201
198	194
198	195
198	196
198	197
198	199
198	200
198	201
198	202
199	195
199	196
199	197
199	198
199	200
199	201
199	202
199	203
200	196
200	197
200	198
200	199
200	201
200	202
200	203
200	204
201	197
201	198
201	199
201	200
201	202
201	203
201	204
201	205
201	6434
202	198
202	199
202	200
202	201
202	203
202	204
202	205
202	206
202	9615
203	199
203	200
203	201
203	202
203	204
203	205
203	206
203	207
204	200
204	201
204	202
204	203
204	205
204	206
204	207
204	208
204	8641
205	201
205	202
205	203
205	204
205	206
205	207
205	208
205	209
205	4246
205	4838
206	202
206	203
206	204
206	205
206	207
206	208
206	209
206	210
207	203
207	204
207	205
207	206
207	208
207	209
207	210
207	211
208	204
208	205
208	206
208	207
208	209
208	210
208	211
208	212
208	7458
209	205
209	206
209	207
209	208
209	210
209	211
209	212
209	213
210	206
210	207
210	208
210	209
210	211
210	212
210	213
210	214
210	9857
211	207
211	208
211	209
211	210
211	212
211	213
211	214
211	215
212	208
212	209
212	210
212	211
212	213
212	214
212	215
212	216
213	209
213	210
213	211
213	212
213	214
213	215
213	216
213	217
214	210
214	211
214	212
214	213
214	215
214	216
214	217
214	218
215	211
215	212
215	213
215	214
215	216
215	217
215	218
215	219
216	212
216	213
216	214
216	215
216	217
216	218
216	219
216	220
217	213
217	214
217	215
217	216
217	218
217	219
217	220
217	221
218	214
218	215
218	216
218	217
218	219
218	220
218	221
218	222
219	215
219	216
219	217
219	218
219	220
219	221
219	222
219	223
220	216
220	217
220	218
220	219
220	221
220	222
220	223
220	224
221	217
221	218
221	219
221	220
221	222
221	223
221	224
221	225
221	1577
222	218
222	219
222	220
222	221
222	223
222	224
222	225
222	226
223	219
223	220
223	221
223	222
223	224
223	225
223	226
223	227
224	220
224	221
224	222
224	223
224	225
224	226
224	227
224	228
225	221
225	222
225	223
225	224
225	226
225	227
225	228
225	229
226	222
226	223
226	224
226	225
226	227
226	228
226	229
226	230
227	223
227	224
227	225
227	226
227	228
227	229
227	230
227	231
228	224
228	225
228	226
228	227
228	229
228	230
228	231
228	232
229	225
229	226
229	227
229	228
229	230
229	231
229	232
229	233
230	226
230	227
230	228
230	229
230	231
230	232
230	233
230	234
231	227
231	228
231	229
231	230
231	232
231	233
231	234
231	235
232	228
232	229
232	230
232	231
232	233
232	234
232	235
232	236
233	229
233	230
233	231
233	232
233	234
233	235
233	236
233	237
234	230
234	231
234	232
234	233
234	235
234	236
234	237
234	238
235	231
235	232
235	233
235	234
235	236
235	237
235	238
235	239
236	232
236	233
236	234
236	235
236	237
236	238
236	239
236	240
236	3639
237	233
237	234
237	235
237	236
237	238
237	239
237	240
237	241
238	234
238	235
238	236
238	237
238	239
238	240
238	241
238	242
239	235
239	236
239	237
239	238
239	240
239	241
239	242
239	243
239	1293
240	236
240	237
[truncated: 82,050 more rows]
